# Supplementary material for: The Effect of Body Fat Distribution on Systemic Sclerosis
Source: J Clin Med. 2022 Oct 12;11(20):6014. doi: 10.3390/jcm11206014 (PMC9604859; doi:10.3390/jcm11206014)
Supplement: Supplementary file 1 [file jcm-11-06014-s001.zip]

Archive with 2 entries (2 files):
- jcm-1885654-Collaborators.pdf
- jcm-1947218-supplementary.xlsx
