# Supplementary material for: The Effect of Body Fat Distribution on Systemic Sclerosis
Source: J Clin Med. 2022 Oct 12;11(20):6014. doi: 10.3390/jcm11206014 (PMC9604859; doi:10.3390/jcm11206014)
Supplement: Supplementary file 1 [file jcm-11-06014-s001.zip › jcm-1947218-supplementary.xlsx]

## Sheet: Table_S1
Table S1. Demographic data from SSc meta GWAS
	total N	N, cases	N, controls	N, lcSSc	N, dcSSc	N, ATA	N, ACA
Total	26633	9095	17584	5631	2495	3226	1679
Female	18480	7790	10690	4978	1948	2978	1332
Male	8153	1278	6875	653	547	248	347

## Sheet: Table_S2
Table S2. GWAS selection summary.
Exposure			Outcome		IVs Shared between exposure and outcome		IVs Shared between exposure and outcome. After known confounder removal
Stratification	Exposure trait	Sample size	Stratification	Sample size of outcome dataset	Exposure primary and secondary signals	Exposure primary signals	Exposure primary and secondary signals	Exposure primary signals
Comple cohort	BMI	806834	Overall	26779	533	451	483	405
	WHR	697734			247	215	221	189
	WHRadjBMI	694649			262	209	237	188
Female	BMI	434794	Female	19069	203	186	180	163
	WHR	381152			202	157	188	145
	WHRadjBMI	379501			152	123	137	108
Male	BMI	374756	Male	8189	166	156	147	138
	WHR	316772			60	55	52	47
	WHRadjBMI	315284			56	55	51	49
Overall	BMI	806834	lcSSc	24019	534	452	484	406
	WHR	697734			248	216	222	190
	WHRadjBMI	694649			263	210	238	189
Overall	BMI	806834	dcSSc	20878	534	452	484	406
	WHR	697734			248	216	222	190
	WHRadjBMI	694649			263	210	238	189
Overall	BMI	806834	ATA	20082	77	63	68	56
	WHR	697734			38	32	33	27
	WHRadjBMI	694649			44	32	40	29
Overall	BMI	806834	ACA	21677	532	450	482	404
	WHR	697734			248	216	222	190
	WHRadjBMI	694649			263	210	238	189

## Sheet: Table_S3
Table S3. List of discarded SNPs due to association with known obesity-related confounders.
SNP	Phenotype
rs1030015	Smoking initiation (ever regular vs never regular) (MTAG) . Smoking initiation (ever regular vs never regular)
rs1045241	Waist-to-hip ratio adjusted for BMI (adjusted for smoking behaviour)
rs10783779	Educational attainment
rs10842707	Waist-to-hip ratio adjusted for BMI in non-smokers . Waist-to-hip ratio adjusted for BMI (joint analysis main effects and smoking interaction) . Waist-to-hip ratio adjusted for BMI (adjusted for smoking behaviour)
rs10919388	Waist-to-hip ratio adjusted for BMI in non-smokers . Waist-to-hip ratio adjusted for BMI (joint analysis main effects and smoking interaction) . Waist-to-hip ratio adjusted for BMI (adjusted for smoking behaviour)
rs10929925	Body mass index (joint analysis main effects and smoking interaction) . BMI in non-smokers . BMI (adjusted for smoking behaviour)
rs10938397	Body mass index (joint analysis main effects and smoking interaction) . BMI in smokers . BMI in non-smokers . BMI (adjusted for smoking behaviour)
rs1111875	Type 2 diabetes
rs113135335	Type 2 diabetes
rs11709077	Type 2 diabetes
rs12286929	Body mass index (joint analysis main effects and smoking interaction) . BMI in non-smokers . BMI (adjusted for smoking behaviour)
rs12429545	Body mass index (joint analysis main effects and smoking interaction) . BMI in non-smokers . BMI (adjusted for smoking behaviour)
rs12446632	BMI (adjusted for smoking behaviour) . Body mass index (joint analysis main effects and smoking interaction) . BMI in smokers . BMI in non-smokers . BMI (adjusted for smoking behaviour)
rs12454712	Type 2 diabetes . Waist-to-hip ratio adjusted for BMI (adjusted for smoking behaviour)
rs12608504	Waist-to-hip ratio adjusted for BMI in non-smokers . Waist-to-hip ratio adjusted for BMI (joint analysis main effects and smoking interaction) . Waist-to-hip ratio adjusted for BMI (adjusted for smoking behaviour) . Waist circumference adjusted for BMI in non-smokers . Waist circumference adjusted for BMI (joint analysis main effects and smoking interaction) . Waist circumference adjusted for BMI…
rs12885454	Body mass index (joint analysis main effects and smoking interaction) . BMI (adjusted for smoking behaviour)
rs12890931	Educational attainment (years of education) . Educational attainment (MTAG)
rs13021737	Body mass index (joint analysis main effects and smoking interaction) . BMI in smokers . BMI in non-smokers . BMI (adjusted for smoking behaviour)
rs13107325	Type 2 diabetes . Educational attainment (years of education) . Educational attainment (MTAG) . Body mass index (joint analysis main effects and smoking interaction) . BMI in non-smokers . BMI (adjusted for smoking behaviour)
rs13191362	Body mass index (joint analysis main effects and smoking interaction) . BMI in non-smokers . BMI (adjusted for smoking behaviour)
rs1385167	Waist-to-hip ratio adjusted for BMI (adjusted for smoking behaviour)
rs1440372	Waist-to-hip ratio adjusted for BMI (adjusted for smoking behaviour)
rs1452075	Autism and educational attainment (MTAG)
rs1460676	Body mass index (joint analysis main effects and smoking interaction) . BMI in non-smokers . BMI (adjusted for smoking behaviour)
rs1569135	Waist-to-hip ratio adjusted for BMI (adjusted for smoking behaviour)
rs16851483	Body mass index (joint analysis main effects and smoking interaction) . BMI in non-smokers . BMI (adjusted for smoking behaviour)
rs17024393	Body mass index (joint analysis main effects and smoking interaction) . BMI in non-smokers . BMI (adjusted for smoking behaviour)
rs17405819	Body mass index (joint analysis main effects and smoking interaction) . BMI in non-smokers . BMI (adjusted for smoking behaviour)
rs1800437	Type 2 diabetes (adjusted for BMI)
rs1884897	Waist circumference adjusted for BMI in non-smokers . Waist circumference adjusted for BMI (joint analysis main effects and smoking interaction) . Waist circumference adjusted for BMI (adjusted for smoking behaviour)
rs1928295	Body mass index (joint analysis main effects and smoking interaction) . BMI in non-smokers . BMI (adjusted for smoking behaviour)
rs2112347	Body mass index (joint analysis main effects and smoking interaction) . BMI in non-smokers . BMI (adjusted for smoking behaviour)
rs215614	Smoking behavior
rs2246012	Type 2 diabetes
rs2277339	Type 2 diabetes
rs2294239	Waist-to-hip ratio adjusted for BMI (adjusted for smoking behaviour)
rs2299383	Type 2 diabetes
rs2725371	Type 2 diabetes . Educational attainment (years of education)
rs28408682	Smoking initiation (ever regular vs never regular) (MTAG) . Smoking initiation (ever regular vs never regular)
rs28768122	Educational attainment (years of education)
rs2925979	Type 2 diabetes . Waist-to-hip ratio adjusted for BMI (adjusted for smoking behaviour)
rs3101336	Body mass index (joint analysis main effects and smoking interaction) . BMI in smokers . BMI in non-smokers . BMI (adjusted for smoking behaviour)
rs329124	Smoking initiation (ever regular vs never regular) (MTAG) . Smoking initiation (ever regular vs never regular) . Smoking status . Educational attainment (MTAG)
rs34720381	Estimated glomerular filtration rate . Educational attainment (years of education)
rs3741378	Systolic blood pressure (cigarette smoking interaction) . Diastolic blood pressure (cigarette smoking interaction)
rs3786897	Waist circumference adjusted for BMI (adjusted for smoking behaviour) . Type 2 diabetes . Waist circumference adjusted for BMI (joint analysis main effects and smoking interaction)
rs3791221	Estimated glomerular filtration rate
rs4256980	Body mass index (joint analysis main effects and smoking interaction) . BMI (adjusted for smoking behaviour)
rs5215	Type 2 diabetes . Type 2 diabetes (adjusted for BMI) . Type 2 diabetes
rs543874	Body mass index (joint analysis main effects and smoking interaction) . BMI in smokers . BMI in non-smokers . BMI (adjusted for smoking behaviour)
rs6265	Smoking initiation (ever regular vs never regular) . Smoking status (ever vs never smokers) . Smoking initiation (ever regular vs never regular) (MTAG) . Smoking initiation (ever regular vs never regular) . Cigarettes smoked per day (MTAG) . Age of smoking initiation (MTAG) . Smoking initiation . Smoking status . Smoking behavior
rs6545714	Type 2 diabetes
rs6556301	Waist-to-hip ratio adjusted for BMI (joint analysis main effects and smoking interaction) . Waist-to-hip ratio adjusted for BMI (adjusted for smoking behaviour) . Waist circumference adjusted for BMI in smokers . Waist circumference adjusted for BMI in non-smokers . Waist circumference adjusted for BMI (joint analysis main effects and smoking interaction) . Waist circumference adjusted for BMI (a…
rs6567160	Type 2 diabetes . Body mass index (joint analysis main effects and smoking interaction) . BMI in smokers . BMI in non-smokers . BMI (adjusted for smoking behaviour)
rs6804842	Body mass index (joint analysis main effects and smoking interaction) . BMI in smokers . BMI (adjusted for smoking behaviour)
rs6968554	Estimated glomerular filtration rate
rs704061	Educational attainment (years of education)
rs7124681	Type 2 diabetes
rs7138803	Body mass index (joint analysis main effects and smoking interaction) . BMI in smokers . BMI in non-smokers . BMI (adjusted for smoking behaviour)
rs7141420	Body mass index (joint analysis main effects and smoking interaction) . BMI in non-smokers . BMI (adjusted for smoking behaviour)
rs7144011	Type 2 diabetes
rs7560871	Educational attainment (years of education) . Educational attainment (MTAG)
rs7599312	Body mass index (joint analysis main effects and smoking interaction) . BMI in non-smokers . BMI (adjusted for smoking behaviour)
rs7607980	Type 2 diabetes (adjusted for BMI) . Type 2 diabetes . Fasting blood insulin adjusted for BMI
rs7740107	Estimated glomerular filtration rate
rs7899106	Body mass index (joint analysis main effects and smoking interaction) . BMI (adjusted for smoking behaviour)
rs7903146	Type 2 diabetes . Body mass index (joint analysis main effects and smoking interaction) . BMI in non-smokers . BMI (adjusted for smoking behaviour) . Type 2 diabetes . Medication use (drugs used in diabetes) . Type 2 diabetes . Schizophrenia vs type 2 diabetes
rs8066985	Waist-to-hip ratio adjusted for BMI (adjusted for smoking behaviour)
rs863750	Waist-to-hip ratio adjusted for BMI (adjusted for smoking behaviour)
rs889398	Lifetime smoking index
rs905938	Waist-to-hip ratio adjusted for BMI (adjusted for smoking behaviour)
rs9369425	Type 2 diabetes
rs9370243	Type 2 diabetes
rs9472138	Type 2 diabetes
rs979012	Waist-to-hip ratio adjusted for BMI (adjusted for smoking behaviour)

## Sheet: Table_S4
	Table S4. Statistical power calculation for each stratification and outcome-exposure combination.
	Outcome	Exposure	Number of Ivs	Estimated variance explained for exposure (R2)	%cases	Sample size of outcome dataset	F statistics	OR
								1.1	1.15	1.2	1.25
	Complete cohort	BMI	533	0.051	34.9	28179	81297	0.416	0.733	0.924	0.987
		WHR	248	0.025			72114	0.232	0.44	0.661	0.833
		WHRadjBMI	267	0.033			88751	0.29	0.547	0.779	0.92
	Female	BMI	203	0.032	42.6	19069	70771	0.216	0.408	0.618	0.793
		WHR	207	0.034			64773	0.227	0.429	0.644	0.817
		WHRadjBMI	156	0.04			101321	0.259	0.488	0.715	0.874
	Male	BMI	166	0.034	14.7	8175	79423	0.09	0.14	0.21	0.298
		WHR	60	0.006			31862	0.057	0.065	0.077	0.092
		WHRadjBMI	61	0.007			36428	0.058	0.068	0.082	0.099
	lcSSc	BMI	533	0.051	23.7	24019	81297	0.307	0.579	0.814	0.942
		WHR	248	0.025			72114	0.175	0.327	0.515	0.696
		WHRadjBMI	267	0.033			88751	0.216	0.412	0.631	0.811
	dcSSc	BMI	533	0.051	12.1	20857	81297	0.183	0.348	0.548	0.735
		WHR	248	0.025			72114	0.114	0.196	0.308	0.442
		WHRadjBMI	267	0.033			88751	0.135	0.243	0.388	0.549
	ATA	BMI	77	0.008	8.7	20082	84495	0.064	0.083	0.108	0.142
		WHR	38	0.004			73737	0.057	0.066	0.079	0.095
		WHRadjBMI	44	0.006			95.29	0.061	0.074	0.093	0.118
	ACA	BMI	533	0.051	15.4	21677	81297	0.219	0.422	0.646	0.826
		WHR	248	0.025			72114	0.131	0.235	0.373	0.528
		WHRadjBMI	267	0.033			88751	0.158	0.294	0.467	0.645

## Sheet: Table_S5
Table S5. Association between genetically-predicted obesity-related traits and risk of SSc. Analysis including index and secondary signals for the obesity-related traits and excluding the HLA region.
	Index SNPs (P < 5 x10-9)
	MR approach	nSNPs	OR (95% CI)	P	P adj	P for heterogeneity or pleiotropy
BMI	MR-Egger	451	1.1494(0.6668-1.9813)	0.6165	0.6165	0.4493
	Random-effect_IVW		0.9447(0.7762-1.1497)	0.57	0.57	< 0.001
	MR-PRESSO (1)*		0.9447(0.7762-1.1497)	0.5703	NA	NA
WHR	MR-Egger	215	0.3177(0.0913-1.1053)	0.0729	0.10935	0.1258
	Random-effect_IVW		0.815(0.5835-1.1382)	0.2299	0.34485	< 0.001
	MR-PRESSO (2)*		0.815(0.5835-1.1382)	0.2313	NA	NA
WHRadjBMI	MR-Egger	209	0.3944(0.1594-0.9762)	0.0455	0.10935	0.1983
	Random-effect_IVW		0.6929(0.514-0.9342)	0.0161	0.0483	< 0.001
	MR-PRESSO (1)*		0.6929(0.514-0.9342)	0.017	NA	NA
*Detected outlier SNPs by MR-PRESSO

## Sheet: Table_S6
Table S6. Association between genetically-predicted obesity-related traits and risk of SSc. Analysis including index signals for the obesity-related traits and excluding the HLA region and known obesity-related confounder SNPs.
	Index SNPs (P < 5 x10-9)
	MR approach	nSNPs	OR (95% CI)	P	P adj	P for heterogeneity or pleiotropy
BMI	MR-Egger	405	1.8213(0.831-3.9918)	0.135	0.2025	0.0737
	Random-effect_IVW		0.9137(0.7284-1.1462)	0.4353	0.4353	< 0.001
	MR-PRESSO (2)		0.9465(0.759-1.1803)	0.6258	NA	NA
WHR	MR-Egger	189	0.4035(0.0868-1.8755)	0.2484	0.2484	0.3495
	Random-effect_IVW		0.8237(0.5646-1.2016)	0.3141	0.4353	< 0.001
	MR-PRESSO (2)		0.8412(0.5971-1.185)	0.324	NA	NA
WHRadjBMI	MR-Egger	188	0.2649(0.0855-0.8212)	0.0225	0.0675	0.089
	Random-effect_IVW		0.6719(0.4784-0.9437)	0.0218	0.0654	< 0.001
	MR-PRESSO (2)		0.7359(0.5358-1.0108)	0.0598	NA	NA

## Sheet: Table_S7
Table S7. Effect sizes in the exposures and in the outcome of the BMI, WHR and WHRadjBMI index and secondary SNPs
SNP	CHR	BP	index/secondary	effect_allele.outcome	pval.outcome	beta.outcome	se.outcome	Exposure	effect_allele.exposure	pval.exposure	beta.exposure	se.exposure	Other_Allele	Trait
rs2061708	1	103417203	index	G	0.1703	0.0445	0.0324	whr	G	2.127e-14	-0.0152	0.002	G	Waist-to-hip_ratio_adjusted_for_BMI.Height.Waist-hip_ratio
rs2061708	1	103417203	index	G	0.1703	0.0445	0.0324	whradjbmi	G	6.988e-16	-0.0162	0.002	G	Height.Waist-to-hip_ratio_adjusted_for_BMI.Waist-hip_ratio.
rs544722	1	10743042	index	T	0.4296	0.0193	0.0244	bmi	T	2.758e-09	0.0113	0.0019	C	Body_mass_index
rs2335077	1	107573565	index	G	0.2965	-0.035	0.0335	whr	G	8.334e-11	0.0121	0.0019	G	Waist-hip_ratio
rs1730859	1	107617707	index	G	0.5251	0.0323	0.0508	bmi	G	2.956e-12	0.012	0.0017	G	Low_density_lipoprotein_cholesterol_levels.Body_mass_index.LDL_cholesterol
rs12035149	1	107885018	indexANDsecondary	G	0.3513	-0.0359	0.0386	bmi	G	7.419e-11	0.0134	0.0021	G	NA
rs11185111	1	107962328	index	A	0.7372	0.0125	0.0373	bmi	A	1.083e-11	-0.0127	0.0019	G	Body_mass_index
rs3768486	1	110123971	indexANDsecondary	G	0.5736	0.0253	0.0449	bmi	G	4.871e-07	0.0105	0.0021	G	NA
rs17024393	1	110154688	index	C	0.08607	-0.1791	0.1044	bmi	C	7.105e-36	0.0644	0.0049	C	Hand_grip_strength.Childhood_Body_mass_index.Body_mass_index_(joint_analysis_main_effects_and_physical_activity_interaction).Body_mass_index_in_physically_active_individuals.BMI_(adjusted_for_smoking_behaviour).Hip_circumference.Body_mass_index_(joint_analysis_main_effects_and_smoking_interaction).BMI_in_non-smokers
rs1546924	1	112273485	index	T	0.7315	0.012	0.0351	bmi	T	2.339e-14	0.0139	0.0016	C	Body_mass_index
rs6694768	1	114953420	index	C	0.6362	-0.0109	0.023	whr	C	1.621e-10	-0.0121	0.0019	C	Waist-hip_ratio
rs7534091	1	118864616	index	G	0.4625	-0.0185	0.0251	bmi	G	6.65e-11	0.012	0.0018	G	Body_mass_index.Height
rs7534091	1	118864616	index	G	0.4625	-0.0185	0.0251	whradjbmi	G	1.398e-15	-0.0171	0.0019	G	Body_mass_index.Height
rs12139690	1	119491316	indexANDsecondary	G	0.04272	-0.0548	0.027	whradjbmi	G	6.8e-22	0.0212	0.0022	G	NA
rs10923724	1	119546842	index	C	0.3378	0.0287	0.0299	bmi	C	1.142e-14	0.0126	0.0016	C	Waist-to-hip_ratio_adjusted_for_BMI_(joint_analysis_for_main_effect_and_physical_activity_interaction).Waist-to-hip_ratio_adjusted_for_body_mass_index.Waist_circumference_adjusted_for_BMI_(joint_analysis_main_effects_and_physical_activity_interaction).Body_mass_index.Waist-to-hip_ratio_adjusted_for_BMI_in_active_individuals.Waist_circumference_adjusted_for_body_mass_index.Waist_circumference_adju…
rs10923724	1	119546842	index	C	0.3378	0.0287	0.0299	whr	C	1.81e-45	-0.024	0.0017	C	Waist_circumference_adjusted_for_BMI_(joint_analysis_main_effects_and_physical_activity_interaction).P20.Waist-to-hip_ratio_adjusted_for_BMI_in_active_individuals.Waist-hip_ratio.Waist-hip_ratio.Waist_circumference_adjusted_for_BMI_in_active_individuals.Body_mass_index.Waist-to-hip_ratio_adjusted_for_BMI_(joint_analysis_for_main_effect_and_physical_activity_interaction).Waist-to-hip_ratio_adjuste…
rs10923724	1	119546842	index	C	0.3378	0.0287	0.0299	whradjbmi	C	1.25e-89	-0.0347	0.0017	C	Waist-to-hip_ratio_adjusted_for_Body_mass_index.Waist-to-hip_ratio_adjusted_for_BMI_in_active_individuals.Waist-hip_ratio.Waist-hip_ratio.Waist_circumference_adjusted_for_body_mass_index.Waist_circumference_adjusted_for_body_mass_index.Waist-to-hip_ratio_adjusted_for_BMI_(joint_analysis_for_main_effect_and_physical_activity_interaction).Waist-to-hip_ratio_adjusted_for_BMI.Waist-to-hip_ratio_adjus…
rs6704449	1	154814992	indexANDsecondary	T	0.7309	0.01	0.0292	whr	T	2.458e-06	0.0089	0.0019	T	NA
rs6704449	1	154814992	indexANDsecondary	T	0.7309	0.01	0.0292	whradjbmi	T	3.912e-05	0.0078	0.0019	T	NA
rs905938	1	154991389	index	C	0.05782	-0.0772	0.0407	bmi	C	1.711e-14	0.0143	0.0019	C	Waist-to-hip_ratio_adjusted_for_BMI.Birth_length_(MTAG).Waist-hip_ratio.Waist-to-hip_ratio_adjusted_for_BMI_x_sex_x_age_interaction_(4df_test).Birth_weight_(MTAG).Birth_weight_(MTAG).Waist-to-hip_ratio_adjusted_for_BMI_(adjusted_for_smoking_behaviour).Birth_length.Waist-to-hip_ratio_adjusted_for_body_mass_index.Birth_weight.Offspring_birth_weight.Offspring_birth_weight
rs905938	1	154991389	index	C	0.05782	-0.0772	0.0407	whr	C	7.831e-11	-0.0126	0.0019	C	Waist-hip_ratio.Waist-to-hip_ratio_adjusted_for_BMI_(adjusted_for_smoking_behaviour).Waist-to-hip_ratio_adjusted_for_BMI_x_sex_x_age_interaction_(4df_test).Birth_length_(MTAG).Birth_weight.Offspring_birth_weight.Offspring_birth_weight.Waist-to-hip_ratio_adjusted_for_body_mass_index.Waist-to-hip_ratio_adjusted_for_BMI.Birth_length.Birth_weight_(MTAG).Birth_weight_(MTAG)
rs905938	1	154991389	index	C	0.05782	-0.0772	0.0407	whradjbmi	C	1.345e-32	-0.0243	0.002	C	Waist-to-hip_ratio_adjusted_for_BMI_x_sex_x_age_interaction_(4df_test).Offspring_birth_weight.Offspring_birth_weight.Birth_length.Waist-to-hip_ratio_adjusted_for_BMI_(adjusted_for_smoking_behaviour).Birth_length_(MTAG).Birth_weight_(MTAG).Birth_weight_(MTAG).Birth_weight.Waist-to-hip_ratio_adjusted_for_BMI.Waist-hip_ratio.Waist-to-hip_ratio_adjusted_for_body_mass_index.Waist-to-hip_ratio_adjusted…
rs4414033	1	156406853	index	G	0.5409	0.0214	0.0349	bmi	G	4.131e-13	-0.0129	0.0018	G	Body_mass_index
rs3766160	1	15808872	index	A	0.7046	-0.0101	0.0265	bmi	A	4.627e-09	-0.0107	0.0018	G	Body_mass_index.Resistant_hypertension
rs7554947	1	160413460	index	T	0.4624	-0.019	0.0258	whradjbmi	T	1.821e-11	-0.0151	0.0022	C	NA
rs6688053	1	163589208	index	T	0.3963	0.0429	0.0505	whr	T	4.434e-10	0.0123	0.002	C	Waist-hip_ratio
rs6426912	1	165321568	index	T	0.115	-0.091	0.0577	whradjbmi	T	6.152e-11	0.0191	0.0029	C	Waist-hip_ratio.Waist-to-hip_ratio_adjusted_for_BMI
rs10919388	1	170372503	index	A	0.7642	-0.0077	0.0258	whr	A	6.402e-40	-0.0266	0.0019	C	Waist-to-hip_ratio_adjusted_for_body_mass_index.Waist-to-hip_ratio_adjusted_for_BMI_in_non-smokers.Waist-to-hip_ratio_adjusted_for_BMI_in_non-smokers.Waist-to-hip_ratio_adjusted_for_BMI_(adjusted_for_smoking_behaviour).Waist-to-hip_ratio_adjusted_for_BMI_(joint_analysis_main_effects_and_smoking_interaction).Waist-to-hip_ratio_adjusted_for_BMI_(joint_analysis_main_effects_and_smoking_interaction).…
rs10919388	1	170372503	index	A	0.7642	-0.0077	0.0258	whradjbmi	A	9.712e-63	-0.0333	0.0019	C	Waist-to-hip_ratio_adjusted_for_BMI.Waist-to-hip_ratio_adjusted_for_BMI_(joint_analysis_main_effects_and_smoking_interaction).Waist-to-hip_ratio_adjusted_for_BMI_(joint_analysis_main_effects_and_smoking_interaction).Waist-to-hip_ratio_adjusted_for_BMI_in_non-smokers.Waist-to-hip_ratio_adjusted_for_BMI_in_non-smokers.Waist-to-hip_ratio_adjusted_for_BMI_in_inactive_individuals.Waist-to-hip_ratio_ad…
rs34720381	1	171455322	index	T	0.4965	0.0383	0.0563	bmi	T	7.891e-12	0.0229	0.0033	C	HDL_cholesterol_levels.Height.Educational_attainment_(years_of_education).Glomerular_filtration_rate.Estimated_glomerular_filtration_rate.Creatinine_levels.Body_mass_index
rs17361886	1	172137019	indexANDsecondary	A	0.9118	-0.0025	0.0226	whradjbmi	A	1.745e-13	-0.0143	0.0019	G	NA
rs11589142	1	172172467	indexANDsecondary	A	0.9313	0.002	0.0232	whr	A	3.069e-13	-0.0134	0.0018	C	NA
rs1894633	1	172331059	indexANDsecondary	G	0.1989	-0.0345	0.0268	whr	G	2.544e-20	0.0178	0.0018	G	Waist-to-hip_ratio_adjusted_for_body_mass_index.Waist-to-hip_ratio_adjusted_for_BMI_(joint_analysis_for_main_effect_and_physical_activity_interaction).Waist_circumference_adjusted_for_BMI_(joint_analysis_main_effects_and_physical_activity_interaction).Breast_cancer.Waist-to-hip_ratio_adjusted_for_BMI_in_active_individuals.Waist_circumference_adjusted_for_BMI_in_active_individuals.Waist_circumfere…
rs1894633	1	172331059	indexANDsecondary	G	0.1989	-0.0345	0.0268	whradjbmi	G	1.697e-31	0.0222	0.0018	G	Waist_circumference_adjusted_for_BMI_in_active_individuals.Waist_circumference_adjusted_for_body_mass_index.Waist-to-hip_ratio_adjusted_for_BMI_in_active_individuals.Waist-to-hip_ratio_adjusted_for_body_mass_index.Breast_cancer.Waist_circumference_adjusted_for_BMI_(joint_analysis_main_effects_and_physical_activity_interaction).Waist-to-hip_ratio_adjusted_for_BMI_(joint_analysis_for_main_effect_an…
rs12138803	1	172348823	index	T	0.05311	-0.0733	0.0379	whr	T	7.185e-22	0.0198	0.0019	C	Waist-hip_ratio.Waist-to-hip_ratio_adjusted_for_BMI.Waist-to-hip_ratio_adjusted_for_BMI
rs12138803	1	172348823	index	T	0.05311	-0.0733	0.0379	whradjbmi	T	9.888e-36	0.0254	0.0019	C	Waist-hip_ratio.Waist-to-hip_ratio_adjusted_for_BMI.Waist-to-hip_ratio_adjusted_for_BMI
rs761423	1	17301672	index	C	0.6078	-0.0158	0.0308	bmi	C	6.512e-10	-0.0105	0.0017	C	Body_mass_index
rs61828641	1	174321997	index	A	0.6089	0.016	0.0312	bmi	A	2.492e-13	0.0223	0.003	G	Body_mass_index
rs6700816	1	174883994	indexANDsecondary	T	0.8435	-0.014	0.0709	bmi	T	4.832e-12	-0.0346	0.005	T	NA
rs352300	1	176250052	index	G	0.9194	0.0021	0.0207	whradjbmi	G	2.919e-09	-0.0106	0.0018	G	NA
rs10913257	1	176778610	index	T	0.9705	-0.0013	0.0352	whradjbmi	T	2.376e-09	-0.0107	0.0018	G	NA
rs543874	1	177889480	index	G	0.09165	-0.0522	0.031	bmi	G	3.06e-125	0.0479	0.002	G	Body_mass_index_(joint_analysis_main_effects_and_smoking_interaction).Body_mass_index_(joint_analysis_main_effects_and_smoking_interaction).Waist-hip_ratio.Body_fat_percentage.Body_fat_percentage.BMI_in_non-smokers.BMI_in_non-smokers.Body_mass_index_in_physically_inactive_individuals.Body_mass_index_in_physically_inactive_individuals.BMI_in_smokers.BMI_in_smokers.Body_mass_index.Body_mass_index_(…
rs543874	1	177889480	index	G	0.09165	-0.0522	0.031	whr	G	8.143e-19	0.0203	0.0021	G	Body_mass_index.C-reactive_protein_levels.C-reactive_protein_levels.BMI_(adjusted_for_smoking_behaviour).BMI_(adjusted_for_smoking_behaviour).Body_mass_index_(joint_analysis_main_effects_and_physical_activity_interaction).Body_mass_index_(joint_analysis_main_effects_and_physical_activity_interaction).Body_mass_index_(adult).Body_mass_index_(adult).Body_mass_index_in_physically_active_individuals.…
rs10797987	1	184651822	index	C	0.07065	-0.101	0.0559	bmi	C	7.694e-10	0.0117	0.0019	C	Body_mass_index
rs2803316	1	1865298	index	A	0.5408	-0.0241	0.0394	bmi	A	1.878e-16	-0.0142	0.0017	G	Body_mass_index
rs10920678	1	190239907	index	A	0.008356	0.0535	0.0203	bmi	A	7.148e-17	0.0149	0.0016	G	Body_mass_index.Subjective_well-being.Subjective_well-being_(MTAG)
rs2400414	1	194965200	index	T	0.05452	-0.0425	0.0221	bmi	T	5.521e-13	-0.0126	0.0018	C	Body_mass_index
rs1009188	1	197257090	index	C	0.2599	0.0252	0.0224	bmi	C	7.145e-11	-0.0124	0.0019	C	Body_mass_index
rs61740466	1	19934900	index	A	0.7649	-0.0139	0.0465	bmi	A	2.24e-10	-0.0142	0.0022	G	Body_mass_index
rs6658424	1	200049302	index	A	0.3774	-0.0198	0.0224	whr	A	1.357e-10	-0.0125	0.0019	T	Waist-hip_ratio.
rs6658424	1	200049302	index	A	0.3774	-0.0198	0.0224	whradjbmi	A	2.884e-13	-0.0143	0.002	T	Waist-hip_ratio.
rs2820295	1	201800868	index	A	0.9815	-0.0006	0.0259	bmi	A	5.556e-36	0.0235	0.0018	G	Body_mass_index
rs9077	1	202116238	index	A	0.2543	0.0616	0.054	bmi	A	2.972e-13	-0.0136	0.0019	G	Body_mass_index
rs3903399	1	205041542	index	C	0.876	0.0064	0.0409	whr	C	6.817e-12	0.0149	0.0022	C	Waist-hip_ratio.HDL_cholesterol_levels
rs3851294	1	205130413	index	A	0.4687	0.0381	0.0525	whradjbmi	A	9.031e-14	-0.0257	0.0031	G	Hair_color.not_specified.Waist-to-hip_ratio_adjusted_for_BMI_(additive_genetic_model).Cutaneous_melanoma_or_hair_colour.Triglycerides.Waist-to-hip_ratio_adjusted_for_BMI.Waist-hip_ratio
rs6540498	1	209208277	index	T	0.3147	-0.0232	0.023	bmi	T	1.316e-10	0.0126	0.002	T	Body_mass_index
rs17014375	1	209543560	index	G	0.3088	-0.0374	0.0367	bmi	G	4.032e-11	0.0165	0.0025	G	Body_mass_index
rs6661316	1	210095527	index	C	0.3464	-0.0222	0.0236	bmi	C	1.721e-13	-0.012	0.0016	C	Body_mass_index
rs4951588	1	212500433	index	T	0.6736	0.0094	0.0222	whradjbmi	T	1.016e-10	-0.0118	0.0018	C	NA
rs1563355	1	219653101	index	T	0.6739	0.0102	0.0244	whr	T	1.591e-46	-0.0277	0.0019	C	Waist-hip_ratio
rs2791550	1	219655369	index	T	0.6764	0.0101	0.0243	whradjbmi	T	3.35e-93	-0.037	0.0018	G	Waist-hip_ratio.Waist-to-hip_ratio_adjusted_for_BMI
rs2050595	1	219746646	indexANDsecondary	T	0.3106	0.0285	0.0281	whradjbmi	T	2.657e-16	-0.0147	0.0018	T	NA
rs2494192	1	219749261	indexANDsecondary	G	0.3598	0.0275	0.03	whr	G	7.819e-16	0.019	0.0021	G	NA
rs11118352	1	219756559	indexANDsecondary	G	0.5465	0.0199	0.033	whradjbmi	G	3.401e-30	0.0274	0.0023	G	NA
rs715300	1	221290755	index	T	0.7592	-0.0072	0.0236	whradjbmi	T	1.107e-13	0.0144	0.0019	C	Waist_circumference_adjusted_for_body_mass_index
rs6604731	1	224051439	index	T	0.3665	0.0831	0.092	whr	T	2.546e-09	-0.0116	0.0019	C	Waist-hip_ratio
rs7521902	1	22490724	index	A	0.266	0.0558	0.0502	whradjbmi	A	1.468e-10	-0.0129	0.002	C	Lumbar_spine_bone_mineral_density.Endometriosis.Ovarian_cancer.Hip_circumference_adjusted_for_BMI
rs10799424	1	227755475	index	A	0.6372	-0.0126	0.0267	whradjbmi	A	3.086e-09	-0.0134	0.0023	T	NA
rs2903995	1	23271504	index	A	0.6932	-0.0142	0.036	whr	A	1.607e-11	-0.0122	0.0018	T	Waist-hip_ratio
rs561136	1	23345051	index	C	0.03354	0.0909	0.0428	bmi	C	1.434e-14	0.0186	0.0024	C	Body_mass_index
rs638722	1	23697617	indexANDsecondary	C	0.6297	0.0178	0.037	whradjbmi	C	6.091e-08	0.0124	0.0023	C	Adventurousness
rs3218121	1	23858317	index	A	0.3809	0.0502	0.0573	whradjbmi	A	9.414e-12	0.0217	0.0032	G	NA
rs12042959	1	243533273	index	G	0.02334	-0.2338	0.1031	bmi	G	2.68e-10	-0.0153	0.0024	G	Body_mass_index.Waist-hip_ratio
rs12042959	1	243533273	index	G	0.02334	-0.2338	0.1031	whr	G	9.25e-10	-0.0155	0.0025	G	Body_mass_index.Waist-hip_ratio
rs2997447	1	26387423	index	A	0.4276	-0.0339	0.0427	whradjbmi	A	1.379e-10	-0.0137	0.0021	G	QRS_complex_(12-leadsum)
rs717795	1	2970464	index	C	0.4415	-0.0379	0.0493	whradjbmi	C	6.858e-15	0.0196	0.0023	C	NA
rs12022461	1	33232525	index	A	0.3734	0.0241	0.0271	bmi	A	9.777e-14	-0.0167	0.0022	G	Body_mass_index
rs11577094	1	38026600	index	T	0.5948	-0.0244	0.0459	bmi	T	3.275e-10	0.0186	0.003	C	Body_mass_index
rs4660808	1	40018509	index	T	0.6608	0.011	0.0252	whr	T	7.577e-12	0.0145	0.0021	C	C-reactive_protein_levels_or_triglyceride_levels_(pleiotropy).Waist-hip_ratio
rs7523668	1	42408159	index	G	0.9997	0	0	bmi	G	7.242e-10	0.0105	0.0017	G	Body_mass_index
rs1707322	1	46505147	index	A	0.9644	-0.001	0.0224	bmi	A	1.589e-14	-0.0136	0.0018	G	Body_mass_index.Body_mass_index_in_physically_active_individuals.Body_mass_index_(joint_analysis_main_effects_and_physical_activity_interaction)
rs1008455	1	47673802	indexANDsecondary	T	0.5617	-0.0261	0.045	bmi	T	2.912e-05	0.0106	0.0025	C	Platelet_count
rs2070929	1	47683607	index	C	0.3238	-0.038	0.0385	bmi	C	3.32e-13	0.0137	0.0019	G	Body_mass_index
rs946106	1	49928489	index	C	0.1321	-0.0402	0.0267	whr	C	2.719e-14	0.017	0.002	C	Waist-hip_ratio.Schizophrenia
rs11205773	1	51284905	index	C	0.5776	0.0193	0.0347	whradjbmi	C	2.308e-09	-0.0187	0.0031	C	NA
rs6690398	1	66447394	index	G	0.5406	-0.0185	0.0302	bmi	G	1.92e-13	-0.0125	0.0017	G	Body_mass_index
rs6577584	1	6715390	index	G	0.05407	0.0406	0.0211	bmi	G	3.369e-11	0.0118	0.0018	G	Body_mass_index
rs3101336	1	72751185	index	T	0.06455	-0.0447	0.0242	bmi	T	4.804e-51	-0.0254	0.0016	C	BMI_in_non-smokers.Obesity_(early_onset_extreme).BMI_in_smokers.Childhood_body_mass_index.BMI_(adjusted_for_smoking_behaviour).Body_mass_index_(joint_analysis_main_effects_and_smoking_interaction).Obesity.Body_mass_index.Menarche_(age_at_onset).Intelligence_(MTAG)
rs2613505	1	72835410	index	C	0.4416	-0.0259	0.0337	whr	C	1.012e-13	-0.0161	0.0022	C	Waist-hip_ratio
rs1514177	1	74991402	index	C	0.326	0.0243	0.0247	bmi	C	8.068e-27	0.0184	0.0016	G	Body_mass_index.Obesity
rs1891215	1	7727854	index	C	0.002859	-0.0654	0.0219	bmi	C	7.365e-11	0.0111	0.0017	C	Body_mass_index
rs12049202	1	77967523	index	T	0.6182	-0.0234	0.0469	bmi	T	3.347e-26	0.0239	0.0021	C	Body_mass_index
rs11162405	1	78469660	indexANDsecondary	G	0.1932	-0.033	0.0254	bmi	G	1.111e-14	-0.0141	0.0016	G	NA
rs6696828	1	80812020	index	C	0.7135	0.0093	0.0252	bmi	C	6.415e-11	0.012	0.0018	G	Body_mass_index
rs284227	1	82379446	index	C	0.553	0.0151	0.0254	bmi	C	6.076e-15	0.0147	0.0019	C	Body_mass_index
rs598104	1	86266109	index	T	0.4182	-0.0193	0.0238	whradjbmi	T	5.365e-14	0.0137	0.0018	T	NA
rs313741	1	86273451	index	T	0.5195	-0.0175	0.0271	whr	T	1.626e-11	0.012	0.0018	T	Waist-hip_ratio
rs11121210	1	8708529	index	T	0.521	-0.0351	0.0547	bmi	T	2.365e-10	-0.0111	0.0017	C	Body_mass_index
rs6604015	1	93219907	index	C	0.59	-0.0184	0.0341	bmi	C	1.183e-11	0.0183	0.0027	C	Body_mass_index
rs4550109	1	96278594	indexANDsecondary	T	0.2802	0.0246	0.0228	bmi	T	3.128e-14	-0.0153	0.0018	C	NA
rs2968487	1	96887370	index	T	0.5118	0.0233	0.0356	bmi	T	7.546e-19	0.0176	0.0018	C	Body_mass_index.Bipolar_disorder_or_body_mass_index
rs12060538	1	97286381	indexANDsecondary	G	0.2669	-0.0644	0.058	bmi	G	3.471e-14	-0.0216	0.0028	G	NA
rs12072739	1	98315893	index	G	0.8436	0.0072	0.0364	bmi	G	1.502e-13	0.0169	0.0023	G	Body_mass_index.Predicted_visceral_adipose_tissue
rs9659380	1	98423149	index	G	0.1994	0.0565	0.044	whr	G	5.222e-14	0.0179	0.0024	G	Waist-hip_ratio
rs6602411	10	10264200	index	T	0.1638	-0.0939	0.0674	bmi	T	5.984e-11	0.0147	0.0022	C	Body_mass_index
rs7083450	10	103984060	indexANDsecondary	C	0.7543	0.0093	0.0296	bmi	C	1.56e-13	-0.0165	0.0022	C	Body_mass_index
rs4285804	10	104386309	indexANDsecondary	T	0.5586	-0.0194	0.0331	bmi	T	9.126e-08	0.0087	0.0016	T	Waist_circumference_adjusted_for_body_mass_index.Waist-to-hip_ratio_adjusted_for_BMI.Optic_disc_size
rs28408682	10	104403310	index	A	0.5524	0.0174	0.0294	whradjbmi	A	1.822e-10	-0.0122	0.0019	G	Smoking_initiation_(ever_regular_vs_never_regular).Waist-to-hip_ratio_adjusted_for_BMI.Smoking_initiation_(ever_regular_vs_never_regular)_(MTAG).Waist-hip_ratio
rs4290163	10	104610926	index	T	0.3688	-0.0185	0.0206	bmi	T	3.501e-15	0.013	0.0017	G	Body_mass_index
rs7903146	10	114758349	index	T	0.864	-0.0057	0.0334	bmi	T	1.665e-20	-0.0178	0.0018	C	Glucosuria_(moderate_to_severe).Glucosuria_(moderate_to_severe).Schizophrenia_vs_type_2_diabetes.Schizophrenia_vs_type_2_diabetes.Glycated_hemoglobin_levels.Glycated_hemoglobin_levels.Systolic_blood_pressure.Systolic_blood_pressure.Pulse_pressure.Pulse_pressure.Body_mass_index.BMI_(adjusted_for_smoking_behaviour).BMI_(adjusted_for_smoking_behaviour).Body_mass_index_(joint_analysis_main_effects_an…
rs7903146	10	114758349	index	T	0.864	-0.0057	0.0334	whradjbmi	T	9.913e-19	0.0181	0.0019	C	Body_mass_index_in_physically_active_individuals.Body_mass_index_in_physically_active_individuals.Medication_use_(drugs_used_in_diabetes).Medication_use_(drugs_used_in_diabetes).BMI_in_non-smokers.BMI_in_non-smokers.BMI_(adjusted_for_smoking_behaviour).BMI_(adjusted_for_smoking_behaviour).Pulse_pressure.Pulse_pressure.Glucosuria_(moderate_to_severe).Glucosuria_(moderate_to_severe).Fasting_blood_i…
rs12777288	10	115860058	index	C	0.6145	0.0127	0.0253	whr	C	6.882e-11	0.0139	0.0021	C	Waist-hip_ratio
rs2786198	10	119313196	index	A	0.2911	-0.0632	0.0598	whradjbmi	A	1.842e-10	0.0134	0.0021	G	NA
rs17101456	10	122875040	index	G	0.8575	-0.0081	0.0453	whr	G	7.456e-14	0.0206	0.0028	G	Waist-hip_ratio.Waist-to-hip_ratio_adjusted_for_BMI.Waist-to-hip_ratio_adjusted_for_BMI
rs17101456	10	122875040	index	G	0.8575	-0.0081	0.0453	whradjbmi	G	1.342e-16	0.0251	0.0028	G	Waist-to-hip_ratio_adjusted_for_BMI.Waist-hip_ratio.
rs845084	10	125220036	index	A	0.0916	0.0649	0.0384	bmi	A	3.219e-12	0.0136	0.0019	G	Body_mass_index
rs4880341	10	133992689	index	C	0.7432	-0.0134	0.0409	bmi	C	3.059e-14	0.013	0.0017	C	Body_mass_index
rs7893571	10	16750129	index	G	0.8184	0.0102	0.0446	bmi	G	5.832e-12	-0.0125	0.0018	G	Predicted_visceral_adipose_tissue.Body_mass_index
rs1277733	10	18562538	index	C	0.1541	0.0528	0.037	bmi	C	4.304e-09	-0.012	0.002	C	Body_mass_index
rs1243188	10	21908803	index	C	0.3317	0.0321	0.033	whr	C	2.371e-14	0.0148	0.0019	C	Waist-hip_ratio.Hand_grip_strength
rs2907794	10	32391109	indexANDsecondary	A	0.258	0.0351	0.031	whr	A	3.238e-10	-0.0124	0.002	G	Waist-hip_ratio
rs4097319	10	33860515	index	G	0.8332	-0.0098	0.0468	bmi	G	4.323e-10	-0.0107	0.0017	G	Body_mass_index
rs12765914	10	34013507	index	T	0.5536	-0.0338	0.057	bmi	T	1.96e-13	0.0226	0.0031	C	Body_mass_index
rs1757471	10	34168090	index	C	0.8123	0.0088	0.0369	whr	C	5.891e-13	-0.0128	0.0018	C	Waist-hip_ratio.
rs1757471	10	34168090	index	C	0.8123	0.0088	0.0369	whradjbmi	C	5.468e-16	-0.0146	0.0018	C	Waist-hip_ratio.
rs7086377	10	3596526	index	T	0.08389	0.0356	0.0206	whradjbmi	T	6.88e-11	0.0119	0.0018	G	Waist-to-hip_ratio_adjusted_for_BMI
rs12774134	10	4963327	index	T	0.2893	0.0574	0.0542	whr	T	2.096e-09	-0.0158	0.0026	C	NA.NA
rs12774134	10	4963327	index	T	0.2893	0.0574	0.0542	whradjbmi	T	1.988e-12	-0.0188	0.0027	C	NA.NA
rs7350438	10	5643511	index	T	0.8141	0.0053	0.0225	whradjbmi	T	3.627e-10	-0.0116	0.0019	C	Waist-to-hip_ratio_adjusted_for_BMI
rs7907173	10	5648787	index	A	0.1365	-0.1299	0.0872	whr	A	9.433e-10	-0.0109	0.0018	G	Waist-hip_ratio
rs10761785	10	65318766	index	G	0.558	-0.0241	0.0411	bmi	G	3.467e-16	0.0133	0.0016	G	Body_mass_index.Red_blood_cell_count.Red_blood_cell_count.Waist-hip_ratio.Plasma_omega-6_polyunsaturated_fatty_acid_levels_(adrenic_acid).Plasma_omega-6_polyunsaturated_fatty_acid_levels_(adrenic_acid)
rs10761785	10	65318766	index	G	0.558	-0.0241	0.0411	whr	G	6.427e-15	0.0147	0.0017	G	Red_blood_cell_count.Red_blood_cell_count.Waist-hip_ratio.Body_mass_index.Plasma_omega-6_polyunsaturated_fatty_acid_levels_(adrenic_acid).Plasma_omega-6_polyunsaturated_fatty_acid_levels_(adrenic_acid)
rs2933451	10	66626611	index	C	0.7387	-0.0072	0.0217	bmi	C	1.975e-10	0.0129	0.002	C	Body_mass_index
rs12098284	10	76047464	index	T	0.4733	0.0234	0.0327	bmi	T	9.868e-13	0.0184	0.0026	C	Body_mass_index
rs9415106	10	77295957	index	G	0.8377	-0.0066	0.0323	whradjbmi	G	9.781e-13	-0.0142	0.002	G	Waist-to-hip_ratio_adjusted_for_BMI.Waist-hip_ratio
rs4746339	10	77656509	index	A	0.07415	-0.0613	0.0344	bmi	A	1.177e-11	-0.0131	0.0019	T	Body_mass_index
rs780159	10	80907147	index	A	0.9988	0	0	whr	A	2.861e-14	-0.0133	0.0017	G	Waist_circumference_adjusted_for_BMI_(joint_analysis_main_effects_and_physical_activity_interaction).Waist-to-hip_ratio_adjusted_for_BMI.Waist_circumference_adjusted_for_body_mass_index.Waist_circumference_adjusted_for_BMI_in_active_individuals.Waist-hip_ratio.
rs780159	10	80907147	index	A	0.9988	0	0	whradjbmi	A	3.332e-17	-0.0163	0.0018	G	Waist_circumference_adjusted_for_BMI_(joint_analysis_main_effects_and_physical_activity_interaction).Waist_circumference_adjusted_for_body_mass_index.Waist-hip_ratio.Waist-to-hip_ratio_adjusted_for_BMI.Waist_circumference_adjusted_for_BMI_in_active_individuals.
rs7899106	10	87410904	index	G	0.1432	-0.0823	0.0562	bmi	G	1.719e-15	0.0327	0.0037	G	Body_mass_index_(joint_analysis_main_effects_and_smoking_interaction).BMI_(adjusted_for_smoking_behaviour).Body_mass_index
rs10887584	10	88112323	index	A	0.4384	-0.0329	0.0425	bmi	A	4.57e-11	0.0126	0.0019	G	Body_mass_index
rs10887759	10	89603424	index	A	0.1498	0.0577	0.0401	whradjbmi	A	1.058e-12	0.0173	0.0024	G	Waist-to-hip_ratio_adjusted_for_BMI.Waist-hip_ratio
rs950732	10	94114633	index	C	0.2331	-0.0295	0.0248	whr	C	2.376e-11	-0.012	0.0018	C	Waist-hip_ratio
rs1111875	10	94462882	index	T	0.5701	-0.0126	0.0221	whradjbmi	T	8.717e-11	-0.0112	0.0017	C	Type_2_diabetes
rs11187537	10	95346805	index	C	0.5921	-0.0167	0.0312	whr	C	1.729e-10	0.013	0.002	G	Waist-hip_ratio.Waist-to-hip_ratio_adjusted_for_BMI.Waist-to-hip_ratio_adjusted_for_BMI
rs11187537	10	95346805	index	C	0.5921	-0.0167	0.0312	whradjbmi	C	2.431e-15	0.0163	0.0021	G	Waist-hip_ratio.Waist-to-hip_ratio_adjusted_for_BMI.Waist-to-hip_ratio_adjusted_for_BMI
rs17417407	10	95931087	index	T	0.8669	0.0053	0.0315	whradjbmi	T	1.314e-09	0.0138	0.0023	G	Nephrotic_syndrome.Nephrotic_syndrome._type_3.not_specified.not_provided.Waist-to-hip_ratio_adjusted_for_BMI_(additive_genetic_model)
rs10786387	10	99861312	indexANDsecondary	G	0.9761	0.0009	0.03	bmi	G	1.953e-16	-0.0164	0.0018	G	Body_mass_index
rs2513987	11	102977271	index	A	0.6469	0.0159	0.0347	whr	A	3.882e-10	-0.0138	0.0022	G	Waist-hip_ratio
rs2276390	11	111895254	index	T	0.4885	0.0171	0.0246	whr	T	5.76e-28	-0.021	0.0019	G	Waist-hip_ratio.not_provided
rs2155645	11	112912947	index	T	0.8737	0.0043	0.027	bmi	T	8.174e-10	-0.0114	0.0019	C	Body_mass_index
rs719802	11	113234679	index	T	0.1986	0.0406	0.0316	bmi	T	9.789e-10	0.0106	0.0017	C	Body_mass_index.Predicted_visceral_adipose_tissue.Predicted_visceral_adipose_tissue.Waist-hip_ratio.Rosacea_symptom_severity.Rosacea_symptom_severity
rs719802	11	113234679	index	T	0.1986	0.0406	0.0316	whr	T	3.793e-10	0.0114	0.0018	C	Predicted_visceral_adipose_tissue.Predicted_visceral_adipose_tissue.Rosacea_symptom_severity.Rosacea_symptom_severity.Body_mass_index.Waist-hip_ratio.
rs12286929	11	115022404	index	A	0.2866	0.0396	0.0372	bmi	A	1.925e-24	-0.0177	0.0016	G	Body_mass_index_(joint_analysis_main_effects_and_smoking_interaction).Body_mass_index.BMI_in_non-smokers.BMI_(adjusted_for_smoking_behaviour)
rs11216183	11	116781545	index	A	0.01898	-0.1059	0.0451	whr	A	2.711e-11	0.0226	0.0034	C	Red_cell_distribution_width.Waist-hip_ratio
rs76942203	11	116973247	index	A	0.04515	-0.0892	0.0445	bmi	A	9.078e-11	0.0263	0.0041	G	Body_mass_index
rs579682	11	122014110	index	C	0.9762	0.0009	0.0302	whr	C	2.022e-11	0.0133	0.002	C	Balding_type_1.Waist-hip_ratio.Male-pattern_baldness
rs747249	11	130271647	index	A	0.8817	-0.008	0.054	whr	A	2.65e-09	0.0111	0.0019	G	Waist-hip_ratio.Waist-to-hip_ratio_adjusted_for_BMI.Waist-to-hip_ratio_adjusted_for_BMI
rs747249	11	130271647	index	A	0.8817	-0.008	0.054	whradjbmi	A	1.251e-09	0.0114	0.0019	G	Waist-to-hip_ratio_adjusted_for_BMI.Waist-hip_ratio.
rs1506662	11	131477247	index	G	0.09579	-0.0579	0.0348	bmi	G	2.71e-12	-0.0118	0.0017	G	Body_mass_index
rs12222235	11	131984330	index	T	0.102	-0.0461	0.0282	bmi	T	1.778e-12	-0.0128	0.0018	C	Body_mass_index
rs2105808	11	132640001	index	C	0.4837	0.0228	0.0326	bmi	C	2.775e-11	0.012	0.0018	C	Body_mass_index
rs747601	11	13274553	index	A	0.01817	-0.0786	0.0333	whr	A	7.274e-11	-0.0128	0.002	T	Waist-hip_ratio
rs1982350	11	13350131	index	A	0.8358	-0.0065	0.0315	bmi	A	1.984e-15	-0.0156	0.0018	G	Body_mass_index
rs2970332	11	14360435	index	G	0.5872	0.0155	0.0285	whradjbmi	G	1.006e-13	-0.0156	0.0021	G	Waist-hip_ratio
rs5215	11	17408630	index	C	0.9151	0.0031	0.029	bmi	C	1.222e-11	-0.0113	0.0017	C	Maturity_onset_diabetes_mellitus_in_young.Islet_cell_hyperplasia.not_specified.Transient_Neonatal_Diabetes._Dominant.Hyperinsulinism._Dominant/Recessive.Body_mass_index.Circulating_leptin_levels_or_type_2_diabetes.Type_2_diabetes_(adjusted_for_BMI).Type_2_diabetes
rs10840606	11	2234690	index	G	0.8933	0.0062	0.0461	bmi	G	2.213e-10	0.0146	0.0023	G	Body_mass_index
rs10742179	11	27650524	indexANDsecondary	A	0.6207	-0.0113	0.0228	whr	A	6.31e-13	-0.0136	0.0019	G	Hip_circumference.Chronotype.Morning_person
rs6265	11	27679916	index	T	0.1285	-0.0413	0.0272	bmi	T	7.399e-86	-0.0413	0.0021	C	Smoking_status.Waist-hip_ratio.Memory_impairment._susceptibility_to.not_specified.General_risk_tolerance_(MTAG).Body_mass_index.Smoking_initiation_(ever_regular_vs_never_regular)_(MTAG).Age_of_smoking_initiation_(MTAG).Smoking_status_(ever_vs_never_smokers).Predicted_visceral_adipose_tissue.Smoking_behavior.Smoking_initiation_(ever_regular_vs_never_regular).Smoking_initiation.Weight.Hip_circumfer…
rs1401635	11	27693991	indexANDsecondary	C	0.06684	0.06	0.0327	bmi	C	9.569e-62	0.0295	0.0017	G	NA
rs11030108	11	27695464	index	A	0.06512	0.0603	0.0327	whr	A	1.214e-14	0.0154	0.0018	G	Waist-hip_ratio
rs570463	11	28739318	indexANDsecondary	A	0.2297	-0.0435	0.0362	bmi	A	4.33e-11	-0.0121	0.0018	C	NA
rs10835482	11	29122702	indexANDsecondary	T	0.4904	0.0218	0.0316	bmi	T	8.709e-09	-0.0143	0.0025	C	NA
rs2065418	11	30422068	index	G	0.6043	0.0199	0.0384	bmi	G	6.073e-15	-0.0139	0.0018	G	Body_mass_index
rs13642	11	30432220	index	T	0.4726	0.0276	0.0384	whr	T	9.486e-10	-0.0113	0.0019	T	Waist-hip_ratio
rs223058	11	32125855	index	A	0.239	0.0634	0.0539	bmi	A	3.289e-10	-0.0114	0.0018	G	Body_mass_index
rs4755720	11	43628749	index	C	0.08449	0.0651	0.0378	whr	C	3.975e-13	0.0132	0.0018	C	C-reactive_protein_levels.Menarche_(age_at_onset).HDL_cholesterol_levels.Waist-hip_ratio.Hand_grip_strength
rs2862996	11	43653833	index	G	0.01214	0.0542	0.0216	bmi	G	3.604e-32	0.0216	0.0017	G	Body_mass_index
rs2434467	11	43899601	index	T	0.0514	0.0635	0.0326	bmi	T	2.024e-11	0.012	0.0018	C	Body_mass_index
rs10838464	11	45425995	indexANDsecondary	T	0.009876	-0.096	0.0372	bmi	T	1.507e-13	-0.0137	0.0018	C	NA
rs118081010	11	46174948	indexANDsecondary	T	0.8216	-0.0438	0.1945	bmi	T	5.277e-12	0.0518	0.0075	C	NA
rs7124681	11	47529947	index	A	0.2628	-0.0235	0.021	bmi	A	3.956e-52	0.0257	0.0016	C	Platelet_count.Body_mass_index_in_physically_active_individuals.Body_mass_index.Body_mass_index_(joint_analysis_main_effects_and_physical_activity_interaction).Serum_metabolite_levels.Type_2_diabetes.Metabolic_syndrome.Serum_metabolite_levels_(CMS)
rs6591407	11	56914157	index	A	0.7944	-0.0102	0.039	bmi	A	3.583e-09	-0.0124	0.0021	C	Body_mass_index
rs7119797	11	62166235	index	C	0.6392	0.0106	0.0227	whradjbmi	C	5.491e-13	0.013	0.0018	C	Waist-to-hip_ratio_adjusted_for_BMI
rs3750944	11	6239344	index	G	0.9589	-0.0016	0.0311	bmi	G	4.741e-09	0.0103	0.0018	G	Body_mass_index
rs7947143	11	64090422	index	A	0.2028	0.044	0.0346	bmi	A	8.128e-14	-0.0175	0.0023	G	Body_mass_index
rs475688	11	64364291	indexANDsecondary	T	0.6673	0.015	0.0349	bmi	T	6.786e-13	-0.014	0.0019	C	NA
rs10896012	11	65278461	index	C	0.9923	-0.0004	0.0415	bmi	C	1.021e-14	0.0162	0.0021	C	Predicted_visceral_adipose_tissue.Predicted_visceral_adipose_tissue.Waist-hip_ratio.Body_mass_index.Body_mass_index
rs10896012	11	65278461	index	C	0.9923	-0.0004	0.0415	whr	C	2.147e-16	0.018	0.0022	C	Predicted_visceral_adipose_tissue.Predicted_visceral_adipose_tissue.Waist-hip_ratio.Body_mass_index.Body_mass_index
rs3741378	11	65408937	index	T	0.6461	-0.0375	0.0817	whradjbmi	T	1.134e-16	-0.0224	0.0025	C	Diastolic_blood_pressure.Diastolic_blood_pressure_(cigarette_smoking_interaction).Systolic_blood_pressure_(cigarette_smoking_interaction).Systolic_blood_pressure.Waist-hip_ratio.Waist-to-hip_ratio_adjusted_for_BMI
rs3862386	11	65894424	indexANDsecondary	C	0.04901	-0.0755	0.0383	whr	C	7.745e-10	0.014	0.0023	G	NA
rs801732	11	65935502	indexANDsecondary	A	0.8115	0.0059	0.0247	bmi	A	2.184e-12	-0.014	0.002	T	Body_mass_index
rs10792006	11	68722306	index	T	0.8203	-0.0158	0.0697	bmi	T	1.345e-10	0.0123	0.0019	C	Body_mass_index
rs7108119	11	69150850	indexANDsecondary	T	0.9793	0.0011	0.0424	whradjbmi	T	3.309e-15	0.0177	0.0023	C	NA
rs7123876	11	72444583	index	C	0.3669	-0.0289	0.032	bmi	C	2.921e-10	0.0118	0.0019	C	Body_mass_index
rs12282785	11	76476030	index	A	0.7195	-0.0093	0.026	bmi	A	1.434e-11	-0.0157	0.0023	C	Body_mass_index
rs536665	11	85322400	index	G	0.6471	-0.0177	0.0386	whr	G	2.183e-12	0.0171	0.0024	G	Waist-hip_ratio
rs4256980	11	8673939	index	C	0.7527	-0.0079	0.0252	bmi	C	8.633e-26	-0.0187	0.0017	G	BMI_(adjusted_for_smoking_behaviour).Body_mass_index.Body_mass_index_(joint_analysis_main_effects_and_smoking_interaction)
rs11042077	11	8825966	index	G	0.255	-0.0406	0.0357	whradjbmi	G	4.986e-11	-0.0124	0.0019	G	NA
rs61903695	11	89922417	index	G	0.5075	0.0166	0.025	bmi	G	4.543e-11	0.0145	0.0022	G	Body_mass_index.Predicted_visceral_adipose_tissue
rs2605603	11	93221105	index	A	0.06294	-0.0563	0.0302	bmi	A	2.041e-10	-0.0103	0.0016	G	Body_mass_index
rs6539064	12	103706754	index	G	0.9888	-0.0004	0.0285	bmi	G	1.135e-20	-0.0194	0.0019	G	Body_mass_index
rs10778504	12	107120424	index	T	0.3071	0.0273	0.0268	whradjbmi	T	2.525e-14	0.0158	0.0021	C	Waist-to-hip_ratio_adjusted_for_BMI
rs12316047	12	108393845	index	A	0.2822	0.0325	0.0302	bmi	A	1.335e-14	-0.0174	0.002	G	Body_mass_index
rs10507223	12	108455828	index	G	0.4129	0.0236	0.0288	whr	G	5.095e-10	-0.0134	0.0022	G	Waist-hip_ratio
rs12321904	12	109989228	index	G	0.2082	0.0254	0.0202	bmi	G	2.694e-09	-0.0096	0.0016	G	Body_mass_index
rs6606686	12	110903380	index	G	0.5385	-0.0138	0.0224	bmi	G	3.567e-16	0.0156	0.0017	G	Body_mass_index
rs10850185	12	114065412	index	A	0.6315	0.018	0.0376	bmi	A	4.547e-10	0.0116	0.0019	C	Body_mass_index
rs10850777	12	117596788	index	A	0.005308	-0.0587	0.0211	bmi	A	2.654e-10	0.0108	0.0017	G	Body_mass_index.Hematocrit.Hemoglobin_concentration
rs7968390	12	118414697	index	G	0.1705	0.0408	0.0297	bmi	G	2.432e-10	-0.0116	0.0018	G	Body_mass_index
rs7961979	12	121671261	index	A	0.9147	-0.0054	0.0506	bmi	A	7.257e-12	0.0177	0.0026	C	Body_mass_index
rs12369179	12	122963550	index	T	0.665	-0.0269	0.062	bmi	T	2.324e-25	-0.034	0.0031	C	Age-related_diseases._mortality_and_associated_endophenotypes.Age-related_disease_endophenotypes.Waist-to-hip_ratio_adjusted_for_BMI.Body_mass_index
rs6633	12	123745809	indexANDsecondary	T	0.3568	0.0267	0.029	whr	T	7.642e-14	-0.0168	0.0022	G	NA
rs28768122	12	123885974	indexANDsecondary	T	0.7608	0.0184	0.0605	whradjbmi	T	3.512e-20	-0.0227	0.0023	C	Educational_attainment_(years_of_education).Waist-to-hip_ratio_adjusted_for_BMI
rs7133378	12	124409502	index	A	0.9597	0.0027	0.0534	bmi	A	2.931e-13	0.0127	0.0017	G	Waist_circumference_variance.Reticulocyte_count.Waist-to-hip_ratio_adjusted_for_BMI.Waist-to-hip_ratio_adjusted_for_body_mass_index.Waist-to-hip_ratio_adjusted_for_BMI_in_active_individuals.Waist-to-hip_ratio_adjusted_for_BMI_(joint_analysis_for_main_effect_and_physical_activity_interaction).Waist-hip_ratio.Body_fat_percentage.Body_mass_index
rs7312404	12	124446728	indexANDsecondary	G	0.4767	-0.018	0.0252	whr	G	1.73e-48	-0.0269	0.0018	G	NA
rs7307277	12	124475156	indexANDsecondary	G	0.5296	-0.0197	0.0313	whradjbmi	G	7.63e-99	-0.0382	0.0018	G	Triglycerides.High_density_lipoprotein_cholesterol_levels
rs863750	12	124505444	index	C	0.6735	0.0093	0.022	whr	C	6.195e-48	-0.0259	0.0017	C	Triglycerides.Triglycerides.Triglyceride_levels.Triglyceride_levels.Waist-to-hip_ratio_adjusted_for_body_mass_index.Waist-to-hip_ratio_adjusted_for_BMI.Waist-to-hip_ratio_adjusted_for_BMI_(adjusted_for_smoking_behaviour).High_density_lipoprotein_cholesterol_levels.High_density_lipoprotein_cholesterol_levels.Waist-hip_ratio.Red_cell_distribution_width.Red_cell_distribution_width
rs863750	12	124505444	index	C	0.6735	0.0093	0.022	whradjbmi	C	4.17e-101	-0.0373	0.0017	C	Triglycerides.Triglycerides.Waist-to-hip_ratio_adjusted_for_body_mass_index.Waist-to-hip_ratio_adjusted_for_BMI_(adjusted_for_smoking_behaviour).High_density_lipoprotein_cholesterol_levels.High_density_lipoprotein_cholesterol_levels.Red_cell_distribution_width.Red_cell_distribution_width.Waist-to-hip_ratio_adjusted_for_BMI.Waist-hip_ratio.Triglyceride_levels.Triglyceride_levels
rs1609725	12	124754676	indexANDsecondary	T	0.8312	-0.0171	0.0804	whradjbmi	T	1.567e-13	0.0254	0.0034	C	NA
rs34322	12	12879570	index	T	0.7745	0.0065	0.0226	whr	T	4.604e-09	0.0104	0.0018	C	Mean_arterial_pressure.Waist-hip_ratio.Waist-to-hip_ratio_adjusted_for_BMI
rs12823266	12	131441717	index	G	0.03431	0.099	0.0468	whradjbmi	G	2.369e-10	-0.0131	0.0021	G	NA
rs11836108	12	133391022	index	A	0.1372	-0.0359	0.0242	bmi	A	8.373e-10	0.0113	0.0018	G	Body_mass_index
rs10744146	12	17212881	index	G	0.08265	-0.035	0.0202	bmi	G	2.54e-11	0.0113	0.0017	G	Body_mass_index
rs2470397	12	2106116	index	C	0.346	-0.0311	0.033	bmi	C	2.802e-09	0.0128	0.0022	C	Body_mass_index
rs11047132	12	24008435	index	G	0.9266	-0.0051	0.0555	bmi	G	1.585e-13	0.0227	0.0031	G	Body_mass_index
rs10842707	12	26471364	index	T	0.7732	-0.0117	0.0405	whr	T	3.911e-36	0.0266	0.002	C	Waist-to-hip_ratio_adjusted_for_BMI.Waist-to-hip_ratio_adjusted_for_BMI_in_non-smokers.Waist-to-hip_ratio_adjusted_for_BMI_in_non-smokers.Waist-to-hip_ratio_adjusted_for_BMI_(joint_analysis_for_main_effect_and_physical_activity_interaction).Waist-to-hip_ratio_adjusted_for_BMI_(adjusted_for_smoking_behaviour).Waist-to-hip_ratio_adjusted_for_BMI_(joint_analysis_main_effects_and_smoking_interaction)…
rs10842707	12	26471364	index	T	0.7732	-0.0117	0.0405	whradjbmi	T	1.523e-59	0.0343	0.0021	C	Waist-hip_ratio.Waist_circumference_adjusted_for_body_mass_index.Waist-to-hip_ratio_adjusted_for_body_mass_index.Waist-to-hip_ratio_adjusted_for_BMI_(joint_analysis_for_main_effect_and_physical_activity_interaction).Waist-to-hip_ratio_adjusted_for_BMI.Waist-to-hip_ratio_adjusted_for_BMI_x_sex_x_age_interaction_(4df_test).Waist-to-hip_ratio_adjusted_for_BMI_in_non-smokers.Waist-to-hip_ratio_adjust…
rs4964058	12	27522766	index	G	0.6455	-0.0141	0.0306	whradjbmi	G	2.838e-10	-0.0113	0.0018	G	Waist-hip_ratio.Waist-to-hip_ratio_adjusted_for_BMI
rs10843804	12	30814864	index	C	0.8544	-0.0043	0.0235	whradjbmi	C	1.343e-13	-0.0153	0.0021	C	NA
rs10843817	12	30865510	index	C	0.8436	-0.0046	0.0234	whr	C	5.847e-10	-0.0127	0.002	C	Waist-to-hip_ratio_adjusted_for_BMI.Waist-hip_ratio
rs2200155	12	33734935	index	A	0.006979	-0.0672	0.0249	whr	A	5.074e-13	-0.0133	0.0018	G	Waist-hip_ratio.
rs2200155	12	33734935	index	A	0.006979	-0.0672	0.0249	whradjbmi	A	1.264e-13	-0.0138	0.0019	G	Waist-hip_ratio.
rs11170468	12	39430048	index	C	0.09652	0.1033	0.0621	bmi	C	1.124e-11	-0.013	0.0019	C	Body_mass_index
rs1458156	12	41887940	index	T	0.916	-0.0023	0.0218	whr	T	1.856e-12	0.0125	0.0018	C	Body_mass_index.Waist-hip_ratio
rs10880823	12	45986738	index	C	0.07837	0.0471	0.0267	whradjbmi	C	5.653e-10	0.0132	0.0021	C	Waist-to-hip_ratio_adjusted_for_BMI
rs7975791	12	49413486	indexANDsecondary	T	0.4697	-0.0657	0.0909	bmi	T	9.02e-09	-0.0249	0.0043	C	Chronotype.Heel_bone_mineral_density.Kabuki_syndrome
rs7138803	12	50247468	index	A	0.2887	0.0236	0.0223	bmi	A	3.095e-68	0.0297	0.0017	G	Waist_circumference.Waist_circumference.Hip_circumference.Hip_circumference.Menarche_(age_at_onset).Menarche_(age_at_onset).Obesity.Obesity.Waist-hip_ratio.Body_mass_index.Weight.Weight.Body_mass_index_(joint_analysis_main_effects_and_physical_activity_interaction).Body_mass_index_(joint_analysis_main_effects_and_physical_activity_interaction).Childhood_body_mass_index.Childhood_body_mass_index.B…
rs7138803	12	50247468	index	A	0.2887	0.0236	0.0223	whr	A	1.089e-12	0.0125	0.0018	G	BMI_in_non-smokers.BMI_in_non-smokers.Hip_circumference.Hip_circumference.Weight.Weight.Body_mass_index_(joint_analysis_main_effects_and_smoking_interaction).Body_mass_index_(joint_analysis_main_effects_and_smoking_interaction).Obesity.Obesity.Body_mass_index_in_physically_inactive_individuals.Body_mass_index_in_physically_inactive_individuals.Waist-hip_ratio.Childhood_body_mass_index.Childhood_b…
rs12822416	12	54400228	indexANDsecondary	A	0.856	0.0086	0.0472	whr	A	1.621e-19	-0.0237	0.0024	C	Waist_circumference_adjusted_for_body_mass_index.Waist-to-hip_ratio_adjusted_for_BMI
rs10876528	12	54421476	index	A	0.8727	0.0088	0.0547	whr	A	8.584e-36	0.0236	0.0018	C	Waist_circumference_adjusted_for_BMI_(joint_analysis_main_effects_and_physical_activity_interaction).Waist_circumference_adjusted_for_BMI_in_active_individuals.Waist-hip_ratio.Waist_circumference_adjusted_for_body_mass_index
rs10783779	12	56491880	index	G	0.07163	-0.0459	0.0255	bmi	G	5.252e-15	-0.0137	0.0018	G	Educational_attainment.Body_mass_index
rs2277339	12	57146069	index	G	0.937	0.004	0.0505	whradjbmi	G	2.347e-14	0.0224	0.0029	G	Fat-free_mass.Menopause_(age_at_onset).Menarche_(age_at_onset).Height.Age_at_menopause.Plateletcrit.Waist-to-hip_ratio_adjusted_for_BMI.Waist-hip_ratio.Type_2_diabetes.Mean_corpuscular_volume.Red_blood_cell_count.Mean_corpuscular_hemoglobin.Red_cell_distribution_width
rs7975187	12	60964108	index	G	0.8537	0.0057	0.0308	bmi	G	3.86e-11	0.0137	0.0021	G	Body_mass_index
rs10784510	12	66422753	indexANDsecondary	C	0.9635	0.0014	0.0306	whradjbmi	C	9.117e-16	-0.0149	0.0019	C	Waist-to-hip_ratio_adjusted_for_BMI
rs1819844	12	68205604	index	A	0.9209	0.0043	0.0432	bmi	A	2.125e-11	0.0142	0.0021	G	Body_mass_index
rs650198	12	69674595	index	C	0.1873	-0.0481	0.0365	bmi	C	6.425e-13	0.0137	0.0019	C	Body_mass_index
rs711076	12	77905207	index	C	0.6339	0.0114	0.024	whradjbmi	C	1.489e-11	0.0123	0.0018	C	Waist-to-hip_ratio_adjusted_for_BMI
rs11115176	12	82465797	index	C	0.8229	0.009	0.04	bmi	C	6.793e-12	-0.0131	0.0019	C	Body_mass_index
rs704061	12	89771903	index	C	0.3534	0.0211	0.0227	bmi	C	8.342e-14	0.0142	0.0017	C	Predicted_visceral_adipose_tissue.Predicted_visceral_adipose_tissue.Waist-hip_ratio.Educational_attainment_(years_of_education).Educational_attainment_(years_of_education).Body_mass_index.Body_mass_index
rs704061	12	89771903	index	C	0.3534	0.0211	0.0227	whr	C	4.367e-11	0.0118	0.0018	C	Educational_attainment_(years_of_education).Educational_attainment_(years_of_education).Body_mass_index.Predicted_visceral_adipose_tissue.Predicted_visceral_adipose_tissue.Waist-hip_ratio.
rs11105423	12	90215064	indexANDsecondary	G	0.2322	-0.0311	0.026	bmi	G	1.277e-12	-0.0158	0.0022	G	NA
rs2731251	12	90621658	indexANDsecondary	T	0.6925	-0.0186	0.047	bmi	T	2.123e-11	0.013	0.0019	C	NA
rs1805740	12	9075014	index	G	0.1793	-0.0396	0.0295	whr	G	5.636e-12	0.0135	0.002	G	Waist-to-hip_ratio_adjusted_for_BMI.Waist-hip_ratio.
rs1805740	12	9075014	index	G	0.1793	-0.0396	0.0295	whradjbmi	G	1.163e-16	0.0179	0.002	G	Waist-hip_ratio.Waist-to-hip_ratio_adjusted_for_BMI.Waist-to-hip_ratio_adjusted_for_BMI
rs11105839	12	91237920	index	A	0.7274	0.0151	0.0433	bmi	A	1.248e-11	-0.0113	0.0017	T	Body_mass_index
rs10745659	12	94092690	index	G	0.1253	-0.0456	0.0298	whr	G	1.427e-12	0.0127	0.0018	G	Waist-hip_ratio.Waist-to-hip_ratio_adjusted_for_BMI.Waist-to-hip_ratio_adjusted_for_BMI
rs10745659	12	94092690	index	G	0.1253	-0.0456	0.0298	whradjbmi	G	1.819e-12	0.0127	0.0018	G	Waist-to-hip_ratio_adjusted_for_BMI.Waist-hip_ratio.
rs55966114	12	97584357	index	T	0.5149	-0.0204	0.0313	bmi	T	2.47e-09	0.0146	0.0024	C	Body_mass_index
rs12828016	12	998365	index	T	0.7228	0.0085	0.0239	whr	T	4.081e-10	-0.0114	0.0018	G	Hereditary_sensory_and_autonomic_neuropathy_type_II.Pseudohypoaldosteronism_type_2A.Hereditary_sensory_and_autonomic_neuropathy_type_IIA.not_specified.Waist-hip_ratio.Body_mass_index
rs9514131	13	104090848	index	T	0.9419	-0.0038	0.0522	bmi	T	2.915e-09	-0.0155	0.0026	G	Body_mass_index
rs4773173	13	111025118	index	G	0.1915	-0.072	0.0551	whradjbmi	G	4.232e-14	-0.0153	0.0018	G	Total_cholesterol_levels.LDL_cholesterol
rs9515201	13	111040798	index	A	0.661	0.0163	0.0371	whr	A	6.633e-11	-0.0121	0.0018	C	Waist-hip_ratio.White_matter_hyperintensity_burden.Waist-to-hip_ratio_adjusted_for_BMI.Ischemic_stroke_(small-vessel).Non-lobar_intracerebral_hemorrhage_(MTAG)
rs1163627	13	112225701	index	C	0.7178	0.0097	0.0267	whr	C	3.008e-09	-0.0104	0.0017	C	Waist-hip_ratio
rs7993238	13	22473593	index	C	0.2773	0.0389	0.0358	whradjbmi	C	1.683e-10	0.012	0.0019	C	Waist-hip_ratio.Waist-to-hip_ratio_adjusted_for_BMI
rs7318817	13	28617708	index	C	0.7745	-0.0074	0.0259	bmi	C	4.032e-16	0.0143	0.0018	C	Body_mass_index
rs9595908	13	33184288	index	C	0.5085	0.0173	0.0261	bmi	C	3.734e-17	-0.0154	0.0017	C	Body_mass_index
rs9603697	13	40783323	index	T	0.4377	-0.0178	0.0229	bmi	T	1.689e-13	0.0134	0.0018	C	Body_mass_index
rs10507524	13	44684600	index	C	0.9235	-0.0052	0.0543	whradjbmi	C	2.679e-09	0.0182	0.0031	C	Waist-hip_ratio.Waist-to-hip_ratio_adjusted_for_BMI
rs9316484	13	50645164	indexANDsecondary	C	0.3521	-0.0409	0.044	whradjbmi	C	2.629e-09	-0.0127	0.0021	C	NA
rs628413	13	51187575	indexANDsecondary	T	0.8474	0.0054	0.028	whradjbmi	T	1.319e-06	-0.0118	0.0024	C	NA
rs637310	13	51200451	indexANDsecondary	A	0.8278	-0.0202	0.0929	whr	A	7.93e-10	-0.018	0.0029	G	NA
rs2806943	13	53755598	indexANDsecondary	A	0.1661	-0.0322	0.0233	bmi	A	4.182e-08	0.0094	0.0017	G	NA
rs12429545	13	54102206	index	A	0.8154	-0.0084	0.0361	bmi	A	1.419e-34	0.0313	0.0024	G	Body_mass_index_(joint_analysis_main_effects_and_physical_activity_interaction).BMI_in_non-smokers.Waist_circumference.BMI_(adjusted_for_smoking_behaviour).Body_mass_index_(joint_analysis_main_effects_and_smoking_interaction).Body_mass_index.Childhood_body_mass_index
rs2446169	13	54520877	indexANDsecondary	A	0.2858	0.0511	0.0478	bmi	A	3.675e-10	0.0153	0.0024	G	NA
rs564930	13	54756074	index	T	0.4895	-0.0322	0.0466	whr	T	1.572e-11	0.0202	0.003	C	Waist-hip_ratio
rs9527455	13	56465597	index	A	0.7049	0.0147	0.0388	bmi	A	1.845e-09	-0.0121	0.002	C	Body_mass_index
rs7328849	13	59426899	indexANDsecondary	G	0.479	0.026	0.0367	bmi	G	3.62e-16	0.0166	0.002	G	NA
rs2322622	13	60497331	index	C	0.2777	0.0334	0.0308	bmi	C	4.639e-09	0.0098	0.0017	C	Lung_function_(FVC).Body_mass_index
rs1394879	13	62683659	index	C	0.6774	0.0087	0.0208	bmi	C	1.668e-10	0.011	0.0017	G	Body_mass_index
rs8181823	13	65477940	index	A	0.3116	0.0401	0.0396	bmi	A	4.363e-10	-0.0125	0.002	C	Body_mass_index
rs17067999	13	78163787	index	T	0.1606	-0.0465	0.0331	whradjbmi	T	1.446e-10	-0.0164	0.0026	C	NA
rs4421883	13	79561962	index	T	0.3396	-0.0257	0.0269	bmi	T	1.794e-09	-0.0103	0.0017	C	Body_mass_index
rs1331547	13	85982960	indexANDsecondary	A	0.5893	-0.0353	0.0654	bmi	A	4.999e-10	-0.0111	0.0018	G	NA
rs77432547	13	86494817	index	G	0.6146	0.0138	0.0274	bmi	G	1.44e-15	0.017	0.0021	G	Body_mass_index
rs12430764	13	93896935	index	G	0.3029	0.0362	0.0352	whr	G	1.872e-09	-0.0107	0.0018	G	Waist-hip_ratio
rs1927790	13	96922191	index	C	0.8423	-0.0061	0.0308	bmi	C	1.571e-14	0.014	0.0016	C	Body_mass_index
rs17574378	13	99116384	index	C	0.8177	-0.0072	0.0313	bmi	C	7.254e-14	-0.014	0.0019	C	Body_mass_index
rs7142677	14	102744489	indexANDsecondary	A	0.2607	-0.047	0.0418	bmi	A	1.982e-09	0.0171	0.0028	C	NA
rs4906263	14	103249127	index	G	0.2	-0.0577	0.0451	bmi	G	8.106e-20	0.0176	0.0018	G	Body_mass_index
rs12590238	14	103350197	index	G	0.3722	-0.0282	0.0316	whr	G	1.546e-09	0.0141	0.0023	G	Waist-hip_ratio
rs709400	14	104149475	index	G	0.266	-0.0303	0.0272	bmi	G	5.698e-16	-0.0148	0.0017	G	Body_mass_index
rs2754084	14	25888677	indexANDsecondary	G	0.2007	0.0302	0.0236	bmi	G	1.764e-17	0.0158	0.0017	G	Body_mass_index
rs12885454	14	29736838	index	A	0.7656	0.0089	0.0297	bmi	A	5.44e-26	-0.018	0.0017	C	Body_mass_index_(joint_analysis_main_effects_and_smoking_interaction).BMI_(adjusted_for_smoking_behaviour).Waist_circumference.Body_mass_index.Body_mass_index_(joint_analysis_main_effects_and_physical_activity_interaction).Body_mass_index_in_physically_active_individuals
rs8011994	14	30082467	indexANDsecondary	A	0.879	0.0081	0.053	bmi	A	3.588e-09	0.0102	0.0017	C	NA
rs8016859	14	30484722	index	C	0.9654	-0.0027	0.0623	bmi	C	6.828e-16	0.0344	0.0043	G	Body_mass_index
rs139866887	14	40105994	index	C	0.7776	0.0082	0.0289	bmi	C	8.978e-10	0.0155	0.0025	C	NA
rs12889085	14	42885336	index	G	0.7459	-0.0089	0.0276	bmi	G	8.284e-12	0.0132	0.0019	G	Body_mass_index
rs61986154	14	53937418	indexANDsecondary	A	0.8283	-0.0079	0.0366	whr	A	5.851e-09	0.0136	0.0023	G	NA
rs1190982	14	58815839	index	T	0.01565	-0.093	0.0385	whr	T	5.104e-16	0.0157	0.0019	C	Waist-hip_ratio.Waist-to-hip_ratio_adjusted_for_BMI.Waist-to-hip_ratio_adjusted_for_BMI
rs1190982	14	58815839	index	T	0.01565	-0.093	0.0385	whradjbmi	T	2.458e-16	0.0159	0.0019	C	Waist-to-hip_ratio_adjusted_for_BMI.Waist-hip_ratio.
rs217669	14	62360075	index	C	0.6945	0.0169	0.0429	bmi	C	6.271e-16	0.0172	0.0021	C	Predicted_visceral_adipose_tissue.Body_mass_index
rs1954494	14	62593297	index	C	0.9285	0.002	0.0223	bmi	C	2.431e-09	-0.0097	0.0016	C	Body_mass_index
rs11158434	14	63048448	index	A	0.09244	-0.1394	0.0828	bmi	A	3.632e-09	0.0126	0.0021	G	Body_mass_index
rs2898885	14	65421274	index	C	0.8194	-0.0089	0.0392	whr	C	8.513e-10	0.0138	0.0023	C	Waist-hip_ratio
rs4902630	14	69142390	index	G	0.8249	-0.0122	0.055	whradjbmi	G	3.007e-12	-0.0124	0.0018	G	Waist-to-hip_ratio_adjusted_for_BMI
rs12890931	14	69753369	index	G	0.3979	0.0231	0.0274	bmi	G	4.234e-09	0.0103	0.0018	G	Educational_attainment_(MTAG).Body_mass_index.Educational_attainment_(years_of_education)
rs2526886	14	71359064	index	G	0.3892	0.0355	0.0412	whr	G	3.646e-09	-0.0125	0.0021	G	Waist-hip_ratio.Waist-to-hip_ratio_adjusted_for_BMI.Waist-to-hip_ratio_adjusted_for_BMI
rs2526886	14	71359064	index	G	0.3892	0.0355	0.0412	whradjbmi	G	1.006e-10	-0.0138	0.0021	G	Waist-hip_ratio.Waist-to-hip_ratio_adjusted_for_BMI.Waist-to-hip_ratio_adjusted_for_BMI
rs10146527	14	79499850	indexANDsecondary	C	0.777	-0.011	0.0387	bmi	C	2.377e-13	-0.0126	0.0017	C	NA
rs7141420	14	79899454	indexANDsecondary	C	0.7841	-0.0088	0.0323	bmi	C	1.644e-34	-0.0209	0.0016	C	BMI_(adjusted_for_smoking_behaviour).Obesity.Body_mass_index_(joint_analysis_main_effects_and_smoking_interaction).BMI_in_non-smokers.Body_mass_index.Height.Body_mass_index_(joint_analysis_main_effects_and_physical_activity_interaction).Body_mass_index_in_physically_active_individuals
rs17109256	14	79939993	index	A	0.5523	0.0228	0.0384	whr	A	2.403e-16	0.0169	0.0021	G	Waist-hip_ratio.Body_mass_index
rs7144011	14	79940383	index	T	0.5336	0.024	0.0386	bmi	T	2.374e-37	0.0263	0.002	G	Type_2_diabetes.Waist_circumference.Body_mass_index.Hip_circumference
rs7141307	14	88375040	index	C	0.7303	-0.0184	0.0533	bmi	C	5.953e-13	0.0141	0.002	C	Body_mass_index
rs1951455	14	91512339	index	T	0.6003	-0.0217	0.0415	bmi	T	6.048e-15	-0.0148	0.0019	C	Body_mass_index
rs942066	14	94031914	index	A	0.08409	0.0722	0.0418	bmi	A	2.356e-21	-0.0202	0.002	G	Body_mass_index
rs2124307	14	98344662	index	T	0.9953	0.0002	0.0339	whradjbmi	T	4.955e-12	-0.0127	0.0018	C	Waist-hip_ratio
rs2693686	14	99672797	index	G	0.2349	-0.0416	0.035	bmi	G	5.869e-11	0.0116	0.0018	G	Body_mass_index
rs2603229	15	100263499	index	T	0.5962	0.0135	0.0255	whradjbmi	T	2.989e-09	0.0123	0.0021	C	NA
rs4779526	15	31705683	index	T	0.0005382	0.1335	0.0386	whr	T	2.086e-10	-0.0132	0.0021	T	Waist-to-hip_ratio_adjusted_for_BMI.Waist-hip_ratio
rs1471212	15	31857494	index	A	0.1174	0.0498	0.0318	bmi	A	1.513e-10	0.0109	0.0017	T	Body_mass_index
rs7181610	15	35826859	index	T	0.009298	-0.0938	0.036	bmi	T	4.502e-09	-0.0146	0.0025	T	Body_mass_index
rs11636611	15	36391965	index	T	0.09266	0.0339	0.0202	bmi	T	8.853e-10	0.0104	0.0017	C	Body_mass_index
rs35565646	15	40660515	indexANDsecondary	A	0.1453	0.1007	0.0692	whradjbmi	A	7.168e-12	0.0181	0.0026	G	NA
rs2928140	15	40990353	index	G	0.3865	0.0242	0.028	whr	G	2.46e-10	-0.0119	0.0019	G	Waist-hip_ratio
rs2577947	15	42037570	index	C	0.3033	0.0286	0.0278	bmi	C	7.349e-10	0.0135	0.0022	C	Body_mass_index
rs12440605	15	42102285	index	G	0.6098	0.0162	0.0317	whr	G	4.022e-11	-0.0118	0.0018	G	Waist-hip_ratio
rs12439798	15	46584787	index	T	0.3012	0.0272	0.0263	bmi	T	1.208e-13	0.0127	0.0017	G	Body_mass_index
rs17703883	15	51530097	index	C	0.2886	0.0412	0.0389	whradjbmi	C	7.274e-13	0.0149	0.0021	C	Waist-to-hip_ratio_adjusted_for_BMI
rs16965225	15	53143170	indexANDsecondary	T	0.6475	0.0498	0.109	bmi	T	5.322e-11	0.022	0.0033	G	NA
rs8024806	15	53473990	index	C	0.5443	-0.0343	0.0565	bmi	C	6.727e-13	-0.0254	0.0035	C	Body_mass_index
rs16976826	15	56517524	index	T	0.7492	-0.0086	0.027	whradjbmi	T	1.253e-18	0.0199	0.0021	C	NA
rs1426652	15	59056712	index	A	0.4855	0.0327	0.0468	bmi	A	1.617e-10	0.0149	0.0023	G	Body_mass_index
rs340025	15	60908307	index	T	0.8961	-0.004	0.0307	bmi	T	1.402e-14	-0.0127	0.0016	C	Body_mass_index.C-reactive_protein_levels_or_total_cholesterol_levels_(pleiotropy)
rs8033510	15	61445514	index	T	0.8975	0.0045	0.0349	bmi	T	1.728e-09	0.0107	0.0018	C	Body_mass_index
rs12438629	15	62122539	index	G	0.3369	-0.108	0.1125	bmi	G	2.09e-11	-0.0347	0.0052	G	Body_mass_index
rs12440695	15	62435156	index	C	0.978	-0.0007	0.0254	whr	C	4.353e-09	0.0103	0.0018	C	Waist-to-hip_ratio_adjusted_for_BMI.Waist-hip_ratio
rs62012773	15	63868761	index	G	0.08408	0.0746	0.0432	whradjbmi	G	1.668e-10	0.0174	0.0027	G	NA
rs1440372	15	67033151	index	T	0.5495	-0.0229	0.0382	whr	T	5.081e-13	-0.0137	0.0019	C	Waist-hip_ratio.Waist-to-hip_ratio_adjusted_for_BMI_x_sex_x_age_interaction_(4df_test).Waist-to-hip_ratio_adjusted_for_body_mass_index.Waist-to-hip_ratio_adjusted_for_BMI_(adjusted_for_smoking_behaviour).Waist-to-hip_ratio_adjusted_for_BMI.Waist-to-hip_ratio_adjusted_for_BMI
rs1440372	15	67033151	index	T	0.5495	-0.0229	0.0382	whradjbmi	T	9.53e-16	-0.0155	0.0019	C	Waist-to-hip_ratio_adjusted_for_BMI_(adjusted_for_smoking_behaviour).Waist-to-hip_ratio_adjusted_for_BMI_x_sex_x_age_interaction_(4df_test).Waist-hip_ratio.Waist-to-hip_ratio_adjusted_for_BMI.Waist-to-hip_ratio_adjusted_for_body_mass_index.Waist-to-hip_ratio_adjusted_for_body_mass_index
rs12442323	15	67654919	index	T	0.2763	0.026	0.0238	whradjbmi	T	1.714e-11	-0.0149	0.0022	C	NA
rs8043060	15	67661784	index	A	0.2745	0.0262	0.0239	whr	A	8.931e-14	-0.0166	0.002	G	Waist-hip_ratio
rs884202	15	68054388	indexANDsecondary	G	0.12	0.0384	0.0247	bmi	G	3.675e-19	-0.0168	0.0017	G	NA
rs3803522	15	68126675	indexANDsecondary	G	0.7045	-0.0145	0.0382	bmi	G	7.691e-15	0.0155	0.002	G	Body_mass_index
rs1996120	15	68181534	index	A	0.07089	0.0457	0.0253	bmi	A	3.88e-24	-0.0167	0.0016	G	Body_mass_index
rs116934048	15	68347069	indexANDsecondary	T	0.9534	0.0079	0.1347	whradjbmi	T	6.122e-07	0.0241	0.0048	G	NA
rs730180	15	73007893	index	G	0.9402	0.0018	0.024	bmi	G	1.802e-15	-0.0172	0.002	G	Triglycerides.Body_mass_index
rs2028386	15	74226708	index	G	0.07807	-0.0484	0.0274	whradjbmi	G	2.753e-12	0.0126	0.0018	G	Waist-to-hip_ratio_adjusted_for_BMI.Diverticular_disease
rs8038464	15	79463036	index	A	0.776	0.0082	0.0287	bmi	A	1.558e-13	-0.0127	0.0017	T	Body_mass_index
rs12593088	15	81058640	index	A	0.9475	0.0025	0.0379	whr	A	5.159e-12	-0.0128	0.0019	G	Waist-hip_ratio
rs12101393	15	92570921	index	G	0.1831	-0.0455	0.0342	whr	G	1.187e-10	-0.014	0.0022	G	Waist-hip_ratio
rs11633626	15	95271378	index	C	0.7766	-0.0076	0.0269	bmi	C	7.272e-16	0.0157	0.0018	C	Body_mass_index
rs58139454	15	99230162	index	C	0.5044	-0.0225	0.0336	bmi	C	2.566e-10	-0.0145	0.0023	G	Body_mass_index
rs2715423	15	99511873	index	A	0.2316	0.0631	0.0527	bmi	A	1.901e-09	-0.0115	0.0019	G	Body_mass_index
rs4985155	16	15129459	index	G	0.8207	0.0069	0.0303	bmi	G	3.391e-09	-0.0102	0.0017	G	Femoral_neck_bone_mineral_density.Body_mass_index.Hip_circumference.Plasma_omega-6_polyunsaturated_fatty_acid_levels_(dihomo-gamma-linolenic_acid).Plasma_omega-6_polyunsaturated_fatty_acid_levels_(gamma-linolenic_acid)
rs12446632	16	19935389	index	A	0.7661	-0.013	0.0436	bmi	A	3.12e-50	-0.0353	0.0024	G	Hip_circumference.Body_mass_index.BMI_in_smokers.BMI_(adjusted_for_smoking_behaviour).BMI_in_non-smokers.Body_mass_index_(joint_analysis_main_effects_and_smoking_interaction).Childhood_body_mass_index.Body_mass_index_(joint_analysis_main_effects_and_physical_activity_interaction).Menarche_(age_at_onset).Obesity.Waist_circumference.Body_mass_index_in_physically_active_individuals
rs11074446	16	20255123	index	C	0.9591	0.002	0.039	bmi	C	3.667e-16	-0.0214	0.0024	C	Body_mass_index
rs9929792	16	20371075	index	A	0.3212	-0.0258	0.026	bmi	A	2.148e-16	0.0152	0.0017	T	Body_mass_index
rs194809	16	23804956	index	A	0.2382	-0.0458	0.0389	bmi	A	4.861e-09	0.0126	0.0022	G	Body_mass_index
rs2107118	16	24310282	index	A	0.04737	-0.1026	0.0517	bmi	A	3.227e-10	0.0111	0.0018	G	Body_mass_index
rs7186893	16	24806420	index	T	0.5899	-0.0138	0.0256	bmi	T	1.43e-13	-0.0143	0.0019	G	Body_mass_index.Waist-hip_ratio.
rs7186893	16	24806420	index	T	0.5899	-0.0138	0.0256	whr	T	1.21e-11	-0.0137	0.002	G	Body_mass_index.Waist-hip_ratio.
rs7498665	16	28883241	index	G	0.1064	0.0358	0.0222	bmi	G	1.139e-63	0.0285	0.0017	G	Predicted_visceral_adipose_tissue.Predicted_visceral_adipose_tissue.Obesity.Obesity.Body_mass_index.Waist-hip_ratio.Waist_circumference.Waist_circumference.Weight.Weight
rs7498665	16	28883241	index	G	0.1064	0.0358	0.0222	whr	G	1.13e-22	0.0168	0.0017	G	Body_mass_index.Waist_circumference.Waist_circumference.Waist-hip_ratio.Obesity.Obesity.Predicted_visceral_adipose_tissue.Predicted_visceral_adipose_tissue.Weight.Weight
rs4609871	16	29932064	index	C	0.1362	-0.0617	0.0414	bmi	C	6.616e-35	-0.0219	0.0017	C	Body_mass_index
rs4788204	16	29995218	index	A	0.006344	0.0733	0.0268	whr	A	2.638e-18	0.0169	0.0018	G	Waist-hip_ratio
rs2601777	16	4035068	index	A	0.2707	-0.0473	0.0429	bmi	A	2.838e-14	-0.0143	0.0017	G	Body_mass_index
rs2387280	16	4339684	index	T	0.0947	0.095	0.0569	whradjbmi	T	1.723e-14	-0.0178	0.0023	T	Waist-to-hip_ratio_adjusted_for_BMI
rs1139653	16	4484396	index	A	0.205	0.1063	0.0838	whr	A	1.145e-13	0.0147	0.002	T	Waist-to-hip_ratio_adjusted_for_BMI_(additive_genetic_model).Waist-to-hip_ratio_adjusted_for_BMI_(additive_genetic_model).Waist-to-hip_ratio_adjusted_for_BMI.Waist-hip_ratio.
rs1139653	16	4484396	index	A	0.205	0.1063	0.0838	whradjbmi	A	7.492e-17	0.0181	0.002	T	Waist-hip_ratio.Waist-to-hip_ratio_adjusted_for_BMI.Waist-to-hip_ratio_adjusted_for_BMI_(additive_genetic_model).Waist-to-hip_ratio_adjusted_for_BMI_(additive_genetic_model)
rs8060576	16	4908956	index	T	0.4531	-0.0373	0.0497	whr	T	1.496e-09	0.0161	0.0027	C	Waist-hip_ratio
rs1876359	16	4930100	index	T	0.4416	-0.0267	0.0346	bmi	T	2.981e-14	0.0128	0.0017	C	Body_mass_index
rs8054299	16	53498655	index	G	0.4487	0.0277	0.0366	whradjbmi	G	5.788e-14	-0.0146	0.0019	G	Waist-hip_ratio.Cognitive_performance_(MTAG).Waist-to-hip_ratio_adjusted_for_BMI.Intelligence.Cognitive_performance
rs9937053	16	53799507	index	A	0.9604	0.0023	0.0463	bmi	A	0	0.0721	0.0016	G	Coffee_consumption.Body_mass_index
rs9923544	16	53801985	index	T	0.4667	-0.0273	0.0375	whr	T	1.18e-113	0.0389	0.0017	C	Waist-hip_ratio
rs9302652	16	53865975	index	C	0.9678	0.0016	0.0396	whr	C	3.813e-15	0.0152	0.0019	C	Body_mass_index.Waist-hip_ratio
rs2072518	16	54152730	index	G	0.8295	-0.0078	0.0364	bmi	G	7.3e-11	-0.0107	0.0016	G	Body_mass_index
rs7189122	16	56471410	index	C	0.11	-0.0474	0.0297	bmi	C	4.306e-11	0.0146	0.0022	C	Body_mass_index
rs2058527	16	6704749	index	T	0.1826	-0.0381	0.0286	bmi	T	1.795e-09	-0.0115	0.0019	G	Body_mass_index
rs11574514	16	67971380	index	T	0.00286	0.1763	0.0591	whradjbmi	T	5.043e-11	-0.0285	0.0043	C	Crohn's_disease
rs2307022	16	68381978	index	A	0.694	0.0191	0.0486	bmi	A	7.573e-15	0.0134	0.0017	G	Body_mass_index.Waist_circumference_adjusted_for_body_mass_index.Appendicular_lean_mass
rs192042440	16	69285510	indexANDsecondary	T	0.7861	0.0214	0.0787	bmi	T	9.17e-13	-0.0454	0.0064	C	Body_mass_index
rs889398	16	69556715	index	T	0.4202	-0.028	0.0347	bmi	T	3.234e-29	-0.0195	0.0016	C	Body_mass_index.Waist-hip_ratio.Lifetime_smoking_index.Lifetime_smoking_index
rs889398	16	69556715	index	T	0.4202	-0.028	0.0347	whr	T	1.985e-20	-0.0171	0.0017	C	Waist-hip_ratio.Body_mass_index.Lifetime_smoking_index.Lifetime_smoking_index
rs7919	16	70514828	indexANDsecondary	A	0.279	0.0571	0.0528	bmi	A	1.217e-16	-0.0155	0.0017	C	Congenital_disorder_of_glycosylation
rs4448948	16	72569236	indexANDsecondary	T	0.04832	0.0887	0.0449	bmi	T	3.782e-11	-0.0214	0.0032	T	NA
rs8049894	16	76814384	indexANDsecondary	C	0.8778	-0.0047	0.0306	bmi	C	5.367e-10	0.0136	0.0022	G	NA
rs2925979	16	81534790	index	T	0.3864	0.0292	0.0337	whr	T	1.623e-28	0.0215	0.0018	C	HDL_cholesterol_x_physical_activity_interaction_(2df_test).HDL_cholesterol_x_physical_activity_interaction_(2df_test).Waist-to-hip_ratio_adjusted_for_BMI_(adjusted_for_smoking_behaviour).Triglyceride_levels_in_current_drinkers.Triglyceride_levels_in_current_drinkers.Type_2_diabetes.Type_2_diabetes.Triglyceride_levels.Triglyceride_levels.HDL_cholesterol_levels_x_short_total_sleep_time_interaction_…
rs2925979	16	81534790	index	T	0.3864	0.0292	0.0337	whradjbmi	T	7.332e-43	0.0265	0.0019	C	Triglyceride_levels_x_alcohol_consumption_(regular_vs_non-regular_drinkers)_interaction_(2df).Triglyceride_levels_x_alcohol_consumption_(regular_vs_non-regular_drinkers)_interaction_(2df).Waist-to-hip_ratio_adjusted_for_body_mass_index.Waist_circumference_adjusted_for_body_mass_index.High_density_lipoprotein_cholesterol_levels.High_density_lipoprotein_cholesterol_levels.HDL_cholesterol_levels_x_a…
rs2012502	16	81728081	index	A	0.8264	-0.0119	0.0541	bmi	A	1.901e-12	0.0119	0.0017	C	Body_mass_index
rs7198287	16	85258191	index	T	0.07106	-0.0779	0.0431	whr	T	6.096e-10	-0.0138	0.0022	C	Waist-hip_ratio.
rs7198287	16	85258191	index	T	0.07106	-0.0779	0.0431	whradjbmi	T	1.045e-09	-0.0137	0.0022	C	Waist-hip_ratio.
rs249293	16	9412222	index	G	0.5226	-0.0168	0.0263	bmi	G	3.307e-11	-0.0123	0.0019	G	Body_mass_index
rs1075901	17	15943910	index	T	0.07377	0.0363	0.0203	bmi	T	4.431e-13	-0.0118	0.0016	C	Body_mass_index
rs3923783	17	1843189	index	A	0.5157	0.0263	0.0404	bmi	A	4.121e-20	-0.0222	0.0022	C	Body_mass_index
rs7213608	17	21279289	index	C	0.4279	0.0437	0.0552	whr	C	6.951e-16	0.0171	0.0019	C	Height.Waist-hip_ratio.
rs7213608	17	21279289	index	C	0.4279	0.0437	0.0552	whradjbmi	C	3.146e-09	0.0115	0.0019	C	Height.Waist-hip_ratio.
rs596700	17	27840247	indexANDsecondary	A	0.7882	0.0054	0.02	whradjbmi	A	1.534e-08	0.0097	0.0017	C	NA
rs3930349	17	31475545	index	A	0.996	0.0002	0.0399	bmi	A	7.683e-12	-0.014	0.002	C	Body_mass_index
rs2306589	17	34848874	index	T	0.1094	0.0398	0.0249	whr	T	2.521e-18	0.016	0.0017	C	Red_cell_distribution_width.Waist-hip_ratio
rs1106908	17	34942595	index	A	0.7828	-0.0059	0.0215	bmi	A	7.603e-20	-0.0161	0.0016	G	Body_mass_index
rs6607337	17	35057373	index	T	0.2332	0.0361	0.0303	bmi	T	2.548e-11	-0.0124	0.0019	C	Body_mass_index
rs7219230	17	39286180	index	T	0.7417	0.0083	0.0251	bmi	T	4.87e-10	0.0113	0.0018	C	Body_mass_index
rs7225453	17	3960620	index	C	0.5111	0.0203	0.0309	whradjbmi	C	2.662e-10	0.0145	0.0023	C	NA
rs8070737	17	3981066	index	T	0.3527	0.054	0.0581	whr	T	7.386e-12	0.016	0.0023	G	Heel_bone_mineral_density.Waist-hip_ratio
rs9911327	17	40863258	indexANDsecondary	G	0.4176	-0.0487	0.06	whr	G	1.012e-05	0.0087	0.002	G	NA
rs2670854	17	41085683	index	G	0.6439	-0.0181	0.0391	bmi	G	1.966e-09	-0.0111	0.0019	G	Body_mass_index
rs12952950	17	43456769	indexANDsecondary	T	0.2334	0.0431	0.0361	whradjbmi	T	3.46e-10	-0.0115	0.0018	C	NA
rs8071778	17	46080233	index	C	0.8321	-0.0117	0.055	whr	C	6.622e-11	-0.016	0.0025	G	Heel_bone_mineral_density_(MTAG).Waist-hip_ratio.Total_body_bone_mineral_density_(MTAG)
rs208015	17	46252346	indexANDsecondary	T	0.1659	-0.0884	0.0638	bmi	T	7.174e-23	0.0352	0.0033	C	Body_mass_index
rs1000940	17	5283252	index	G	0.9691	0.0011	0.0284	bmi	G	7.799e-15	0.0152	0.0018	G	Body_mass_index
rs11649864	17	56093061	index	A	0.5985	0.0204	0.0387	bmi	A	2.524e-10	0.0192	0.003	G	Body_mass_index
rs757608	17	59497277	index	A	0.942	-0.0018	0.0248	whradjbmi	A	1.095e-23	0.0194	0.0018	G	Waist_circumference_adjusted_for_body_mass_index.Waist-hip_ratio.Waist_circumference_adjusted_for_BMI_in_active_individuals.Waist_circumference_adjusted_for_BMI_(joint_analysis_main_effects_and_physical_activity_interaction).Waist-to-hip_ratio_adjusted_for_BMI.Height
rs8075273	17	61728881	index	A	0.5811	-0.0133	0.0241	bmi	A	4.665e-14	-0.0137	0.0018	C	Waist-hip_ratio.Body_mass_index.Body_mass_index
rs8075273	17	61728881	index	A	0.5811	-0.0133	0.0241	whr	A	2.757e-13	-0.0138	0.0019	C	Waist-hip_ratio.Body_mass_index.Body_mass_index
rs1051684	17	62006497	index	A	0.7802	-0.0083	0.0299	whradjbmi	A	4.386e-12	0.0132	0.0019	G	NA
rs12449442	17	65947640	index	A	0.9318	0.0026	0.0303	bmi	A	1.684e-13	0.0149	0.002	G	Waist_circumference_adjusted_for_body_mass_index.Height.Macular_thickness.Macular_thickness.Body_mass_index.Waist-hip_ratio.
rs12449442	17	65947640	index	A	0.9318	0.0026	0.0303	whr	A	2.554e-16	0.0172	0.0021	G	Waist_circumference_adjusted_for_body_mass_index.Macular_thickness.Macular_thickness.Waist-hip_ratio.Height.Height
rs11654387	17	68446861	index	C	0.4425	-0.0274	0.0356	whr	C	1.453e-16	0.0161	0.0018	G	Waist-to-hip_ratio_adjusted_for_BMI.Waist-hip_ratio
rs8066985	17	68453345	index	A	0.08362	-0.065	0.0376	whradjbmi	A	2.028e-37	0.0228	0.0017	G	Triglyceride_levels.Waist-to-hip_ratio_adjusted_for_BMI.Waist-hip_ratio.Waist-to-hip_ratio_adjusted_for_BMI_x_sex_x_age_interaction_(4df_test).Waist-to-hip_ratio_adjusted_for_BMI_(joint_analysis_for_main_effect_and_physical_activity_interaction).Waist-to-hip_ratio_adjusted_for_body_mass_index.Waist-to-hip_ratio_adjusted_for_BMI_(adjusted_for_smoking_behaviour)
rs1029645	17	70295760	index	G	0.7284	-0.0079	0.0228	whradjbmi	G	7.195e-13	0.0129	0.0018	G	NA
rs2619976	17	71754545	index	T	0.5738	-0.0237	0.0421	bmi	T	1.988e-09	0.0105	0.0018	C	Body_mass_index
rs9988	17	73230856	index	C	0.003809	-0.1342	0.0464	whr	C	1.934e-10	-0.0152	0.0024	C	Waist-hip_ratio
rs9909443	17	73308346	index	T	0.2526	-0.0828	0.0724	whradjbmi	T	1.236e-10	-0.0138	0.0021	C	Waist_circumference_adjusted_for_body_mass_index
rs3744017	17	73871467	index	A	0.8085	-0.0072	0.0298	bmi	A	2.426e-10	0.0139	0.0022	G	Body_mass_index
rs4789261	17	74249394	index	C	0.02508	-0.13	0.058	whradjbmi	C	1.121e-14	0.0286	0.0033	G	NA
rs8079062	17	74255029	index	G	0.0188	-0.1357	0.0578	whr	G	1.668e-12	0.0234	0.0033	G	Waist-hip_ratio.Waist-to-hip_ratio_adjusted_for_BMI
rs727428	17	7537792	index	T	0.06004	-0.0747	0.0397	whradjbmi	T	4.253e-15	0.0158	0.0018	C	Androgen_levels.Waist-hip_ratio.Triglycerides.Blood_protein_levels.Waist-to-hip_ratio_adjusted_for_BMI.Sex_hormone-binding_globulin_levels
rs8081039	17	75995829	index	T	0.646	-0.0325	0.0708	bmi	T	6.018e-10	0.023	0.0037	C	Body_mass_index
rs12939549	17	78611724	index	G	0.06134	0.0399	0.0213	bmi	G	3.681e-25	-0.018	0.0016	G	Body_mass_index
rs4239275	17	79923718	index	T	0.2205	-0.066	0.0539	whr	T	3.261e-11	0.0118	0.0018	C	Waist-hip_ratio.Waist-to-hip_ratio_adjusted_for_BMI
rs4239020	17	80176641	index	C	0.378	0.031	0.0352	bmi	C	6.318e-10	-0.0108	0.0017	C	Peripheral_arterial_disease_(traffic-related_air_pollution_interaction).Body_mass_index
rs1561	17	8263334	index	T	0.3345	-0.0561	0.0582	whradjbmi	T	9.253e-10	0.0216	0.0035	C	NA
rs1787013	18	13072979	index	C	0.2237	-0.0263	0.0217	whr	C	1.327e-09	0.0108	0.0018	C	Waist-hip_ratio
rs7235010	18	20724810	index	G	0.4189	0.0235	0.0291	whradjbmi	G	5.647e-16	-0.0186	0.0021	G	Waist-hip_ratio.Waist-to-hip_ratio_adjusted_for_BMI
rs62095889	18	21069068	index	A	0.2752	-0.0281	0.0257	whr	A	1.623e-15	-0.0166	0.0021	G	Waist-hip_ratio
rs891387	18	21103909	index	C	0.9343	-0.0025	0.0304	bmi	C	9.256e-32	-0.0208	0.0017	C	Waist-hip_ratio.Body_mass_index
rs1941697	18	31251276	index	A	0.792	-0.0087	0.0331	bmi	A	8.355e-13	0.0122	0.0017	G	Body_mass_index
rs10164099	18	34690744	index	C	0.2369	-0.0375	0.0317	whr	C	1.173e-09	0.0149	0.0025	C	Waist-hip_ratio
rs371357	18	39937973	indexANDsecondary	A	0.5543	-0.0153	0.0259	bmi	A	2.453e-12	0.0156	0.0022	G	NA
rs1356506	18	40708038	index	C	0.5871	0.0172	0.0316	bmi	C	8.394e-15	-0.0137	0.0018	C	Body_mass_index
rs1158805	18	40736590	index	A	0.6286	0.0109	0.0226	whr	A	4.947e-13	-0.0133	0.0018	C	Waist-hip_ratio
rs1893781	18	42443643	index	A	0.3942	0.033	0.0388	whradjbmi	A	3.273e-10	0.0175	0.0028	C	NA
rs11874040	18	42595996	index	G	0.3407	-0.0338	0.0354	bmi	G	1.542e-11	-0.0126	0.0019	G	Body_mass_index.Systolic_blood_pressure
rs11082430	18	42752377	index	G	0.6512	-0.0132	0.0292	whradjbmi	G	1.549e-09	-0.0125	0.0021	G	Waist-to-hip_ratio_adjusted_for_BMI
rs12608426	18	46681664	index	A	0.2179	0.049	0.0398	whradjbmi	A	1.83e-13	0.0249	0.0034	G	NA
rs494752	18	46853270	index	G	0.7969	-0.0054	0.021	whr	G	2.313e-16	0.0154	0.0019	G	Waist-hip_ratio
rs8092503	18	52479487	index	G	0.02679	-0.0547	0.0247	bmi	G	3.763e-14	0.0162	0.0019	G	Childhood_body_mass_index.Body_mass_index
rs6566233	18	53445930	index	C	0.8103	0.0058	0.0241	whr	C	7.126e-11	0.0128	0.002	C	Waist-hip_ratio
rs1893514	18	57687573	indexANDsecondary	A	0.6007	0.012	0.023	bmi	A	1.136e-19	-0.0183	0.0019	G	NA
rs6567160	18	57829135	index	C	0.2737	-0.0449	0.041	bmi	C	7.82e-184	0.0552	0.0019	C	Body_fat_percentage.Body_fat_percentage.Systolic_blood_pressure.Systolic_blood_pressure.Type_2_diabetes.Type_2_diabetes.BMI_in_non-smokers.BMI_in_non-smokers.BMI_(adjusted_for_smoking_behaviour).BMI_(adjusted_for_smoking_behaviour).Fat_body_mass.Fat_body_mass.Height.Childhood_obesity.Childhood_obesity.Body_mass_index.Childhood_body_mass_index.Childhood_body_mass_index.Body_mass_index_(joint_analy…
rs6567160	18	57829135	index	C	0.2737	-0.0449	0.041	whr	C	2.53e-39	0.0263	0.002	C	Type_2_diabetes.Type_2_diabetes.BMI_in_smokers.BMI_in_smokers.Waist-hip_ratio.Systolic_blood_pressure.Systolic_blood_pressure.Childhood_body_mass_index.Childhood_body_mass_index.Fat-free_mass.Fat-free_mass.Childhood_obesity.Childhood_obesity.BMI_(adjusted_for_smoking_behaviour).BMI_(adjusted_for_smoking_behaviour).Fat_body_mass.Fat_body_mass.BMI_in_non-smokers.BMI_in_non-smokers.Waist_circumferen…
rs8094523	18	57878155	indexANDsecondary	A	0.5371	0.0369	0.0598	bmi	A	4.047e-22	-0.0324	0.0031	G	NA
rs9953008	18	57962981	indexANDsecondary	G	0.3668	-0.0245	0.0271	bmi	G	2.779e-74	0.0326	0.0017	G	NA
rs2229616	18	58039276	indexANDsecondary	T	0.3515	0.1351	0.145	bmi	T	3.624e-67	-0.1051	0.0059	C	Obesity.Monogenic_diabetes.Hip_circumference.Predicted_visceral_adipose_tissue.Waist-hip_ratio
rs2229616	18	58039276	indexANDsecondary	T	0.3515	0.1351	0.145	whr	T	2.67e-23	-0.0616	0.0062	C	Predicted_visceral_adipose_tissue.Hip_circumference.Obesity.Monogenic_diabetes.Waist-hip_ratio
rs1031670	18	60723787	index	C	0.03987	0.1878	0.0914	bmi	C	1.03e-10	0.0111	0.0017	C	Body_mass_index
rs12454712	18	60845884	index	C	0.04017	0.0724	0.0353	bmi	C	1.047e-14	0.0136	0.0018	C	Body_mass_index.Waist-to-hip_ratio_adjusted_for_BMI_x_sex_x_age_interaction_(4df_test).Systolic_blood_pressure.Systolic_blood_pressure.Waist-to-hip_ratio_adjusted_for_body_mass_index.High_light_scatter_reticulocyte_count.High_light_scatter_reticulocyte_count.Waist-hip_ratio.Reticulocyte_count.Reticulocyte_count.Triglycerides.Triglycerides.Type_2_diabetes.Type_2_diabetes.Triglyceride_levels.Trigly…
rs12454712	18	60845884	index	C	0.04017	0.0724	0.0353	whradjbmi	C	1.326e-17	-0.017	0.0018	C	Type_2_diabetes.Type_2_diabetes.Body_mass_index.Waist-to-hip_ratio_adjusted_for_BMI.Modified_Stumvoll_Insulin_Sensitivity_Index_(model_adjusted_for_BMI).Modified_Stumvoll_Insulin_Sensitivity_Index_(model_adjusted_for_BMI).Triglycerides.Triglycerides.High_light_scatter_reticulocyte_count.High_light_scatter_reticulocyte_count.Waist-to-hip_ratio_adjusted_for_body_mass_index.Waist-hip_ratio.Modified_…
rs10871589	18	63285783	index	G	0.8226	0.005	0.0222	bmi	G	1.031e-15	0.0164	0.002	G	Body_mass_index
rs594821	18	76745589	index	T	0.5151	0.0368	0.0566	bmi	T	3.219e-10	-0.0191	0.003	C	Body_mass_index
rs885683	19	18244690	indexANDsecondary	A	0.002373	-0.1216	0.04	whr	A	4.813e-27	0.0234	0.0021	G	Waist-to-hip_ratio_adjusted_for_BMI
rs12608504	19	18389135	index	A	0.00336	-0.0718	0.0245	whr	A	4.675e-43	0.0251	0.0018	G	Waist_circumference_adjusted_for_BMI_in_non-smokers.Waist_circumference_adjusted_for_BMI_in_non-smokers.Waist-to-hip_ratio_adjusted_for_BMI_in_non-smokers.Waist-to-hip_ratio_adjusted_for_BMI_in_non-smokers.Waist_circumference_adjusted_for_BMI_(adjusted_for_smoking_behaviour).Waist_circumference_adjusted_for_BMI_(adjusted_for_smoking_behaviour).Waist_circumference_adjusted_for_BMI_(joint_analysis_…
rs12608504	19	18389135	index	A	0.00336	-0.0718	0.0245	whradjbmi	A	3.09e-47	0.0258	0.0018	G	Waist-hip_ratio.Waist-to-hip_ratio_adjusted_for_BMI.Waist-to-hip_ratio_adjusted_for_BMI_in_non-smokers.Waist-to-hip_ratio_adjusted_for_BMI_in_non-smokers.Waist_circumference_adjusted_for_body_mass_index.Waist-to-hip_ratio_adjusted_for_BMI_(joint_analysis_main_effects_and_smoking_interaction).Waist-to-hip_ratio_adjusted_for_BMI_(joint_analysis_main_effects_and_smoking_interaction).Waist_circumfere…
rs8111582	19	18588800	indexANDsecondary	T	0.04923	-0.0542	0.0276	whradjbmi	T	2.437e-09	-0.0131	0.0022	T	Waist_circumference_adjusted_for_body_mass_index
rs998732	19	19378671	index	G	0.1681	0.0369	0.0268	whr	G	1.042e-12	-0.0165	0.0023	G	Waist-hip_ratio
rs6511027	19	19391851	index	T	0.3504	0.0252	0.027	bmi	T	1.449e-14	-0.017	0.0022	C	Body_mass_index
rs2304130	19	19789528	indexANDsecondary	G	0.0009986	0.1834	0.0557	bmi	G	4.321e-09	-0.017	0.0029	G	LDL_cholesterol.Body_mass_index.Triglyceride_levels.White_blood_cell_count.Total_cholesterol_levels.Low_density_lipoprotein_cholesterol_levels.Triglycerides.Cholesterol._total.Sphingolipid_levels.Diastolic_blood_pressure
rs12459350	19	2176586	index	G	0.03823	0.0461	0.0223	whr	G	2.233e-15	-0.0134	0.0017	G	Waist-hip_ratio.Waist-to-hip_ratio_adjusted_for_BMI.Waist-to-hip_ratio_adjusted_for_BMI
rs12459350	19	2176586	index	G	0.03823	0.0461	0.0223	whradjbmi	G	2.388e-16	-0.0141	0.0017	G	Waist-to-hip_ratio_adjusted_for_BMI.Waist-hip_ratio.
rs17513613	19	30286822	index	C	0.5058	-0.0421	0.0632	whr	C	5.424e-12	0.0125	0.0018	C	Waist-hip_ratio.Body_mass_index
rs7259325	19	30610400	index	A	0.254	0.0589	0.0517	bmi	A	3.854e-10	-0.0107	0.0017	G	Body_mass_index
rs33429	19	30939360	indexANDsecondary	G	0.1248	0.0583	0.038	bmi	G	3.096e-12	-0.0129	0.0019	G	Body_mass_index.General_risk_tolerance_(MTAG)
rs10518269	19	31028666	index	T	0.1768	-0.0369	0.0273	bmi	T	4.688e-14	-0.0173	0.0023	C	Body_mass_index
rs7251505	19	33802542	indexANDsecondary	A	0.374	-0.084	0.0945	whr	A	1.507e-26	-0.0335	0.003	G	NA
rs7251505	19	33802542	indexANDsecondary	A	0.374	-0.084	0.0945	whradjbmi	A	1.258e-48	-0.0455	0.003	G	NA
rs3786897	19	33893008	index	G	0.9598	0.0027	0.0535	whr	G	1.451e-40	0.0237	0.0017	G	Waist-to-hip_ratio_adjusted_for_BMI_in_active_individuals.Waist-to-hip_ratio_adjusted_for_body_mass_index.Waist-to-hip_ratio_adjusted_for_BMI.Waist-hip_ratio.Waist_circumference_adjusted_for_BMI_(joint_analysis_main_effects_and_physical_activity_interaction).Waist_circumference_adjusted_for_BMI_(joint_analysis_main_effects_and_smoking_interaction).Waist_circumference_adjusted_for_BMI_(joint_analy…
rs3786897	19	33893008	index	G	0.9598	0.0027	0.0535	whradjbmi	G	2.997e-55	0.0279	0.0017	G	Waist_circumference_adjusted_for_BMI_(adjusted_for_smoking_behaviour).Waist_circumference_adjusted_for_BMI_(adjusted_for_smoking_behaviour).Waist-to-hip_ratio_adjusted_for_body_mass_index.Waist-to-hip_ratio_adjusted_for_BMI_in_active_individuals.Waist_circumference_adjusted_for_BMI_in_active_individuals.Type_2_diabetes.Type_2_diabetes.Waist-hip_ratio.Waist_circumference_adjusted_for_BMI_(joint_an…
rs10402145	19	33966641	index	A	0.2484	0.0295	0.0255	bmi	A	1.897e-10	0.012	0.0019	G	Body_mass_index
rs7250175	19	33988482	indexANDsecondary	T	0.8213	0.0073	0.0322	whradjbmi	T	3.58e-12	-0.0127	0.0018	C	NA
rs73942938	19	46162346	index	C	0.9072	0.008	0.0684	whradjbmi	C	4.462e-09	0.0146	0.0025	C	NA
rs11672660	19	46180184	index	T	0.02158	0.0968	0.0421	bmi	T	6.831e-57	-0.0338	0.0021	C	Body_mass_index.Hip_circumference.Body_mass_index_in_physically_active_individuals.Body_mass_index_(joint_analysis_main_effects_and_physical_activity_interaction)
rs1800437	19	46181392	index	C	0.0228	0.0959	0.0421	whr	C	6.225e-19	-0.0209	0.0022	G	Insulin_levels_in_response_to_oral_glucose_tolerance_test_(30_minutes).Body_mass_index_in_physically_active_individuals.GIP_levels_in_response_to_oral_glucose_tolerance_test_(fasting).GIP_levels_in_response_to_oral_glucose_tolerance_test_(120_minutes).Waist_circumference_variance.Body_mass_index_(joint_analysis_main_effects_and_physical_activity_interaction).Type_2_diabetes_(adjusted_for_BMI).Bod…
rs4802570	19	49646476	index	C	0.7464	-0.0109	0.0336	bmi	C	3.217e-09	0.0116	0.002	G	Body_mass_index
rs1035942	19	7199803	index	A	0.6497	0.0111	0.0245	whradjbmi	A	2.136e-12	0.0141	0.002	G	Mean_corpuscular_volume.Waist-to-hip_ratio_adjusted_for_BMI.Urate_levels
rs9678859	2	100288478	index	A	0.7588	0.0121	0.0395	whradjbmi	A	7.97e-16	0.0188	0.0023	G	Waist-hip_ratio.Waist-to-hip_ratio_adjusted_for_BMI
rs7558575	2	100478648	indexANDsecondary	C	0.2004	0.0454	0.0354	whr	C	7.693e-12	0.0152	0.0022	C	NA
rs4556997	2	100814858	indexANDsecondary	A	0.9838	0.001	0.0492	bmi	A	1.059e-16	0.0212	0.0023	C	Body_mass_index
rs264962	2	104308545	index	G	0.5387	-0.0133	0.0216	bmi	G	1.742e-12	-0.0119	0.0017	G	Body_mass_index
rs10197031	2	105454590	index	C	0.7717	0.0136	0.0469	bmi	C	5.047e-15	0.0161	0.0019	C	Body_mass_index
rs4851057	2	105939237	index	T	0.6564	-0.0216	0.0486	bmi	T	2.942e-10	0.0163	0.0026	C	Body_mass_index
rs113135335	2	111887754	indexANDsecondary	G	0.439	-0.046	0.0595	whradjbmi	G	4.511e-14	-0.0251	0.0033	G	Type_2_diabetes.Waist-to-hip_ratio_adjusted_for_BMI
rs3761706	2	111899881	index	A	0.5044	-0.055	0.0824	whradjbmi	A	1.699e-15	0.0321	0.0037	G	Waist-hip_ratio
rs4372913	2	114517748	index	G	0.3975	0.0246	0.0291	whr	G	8.599e-11	0.014	0.0022	G	Waist-hip_ratio.Waist-to-hip_ratio_adjusted_for_BMI.Waist-to-hip_ratio_adjusted_for_BMI
rs4372913	2	114517748	index	G	0.3975	0.0246	0.0291	whradjbmi	G	2.648e-13	0.0159	0.0022	G	Waist-hip_ratio.Waist-to-hip_ratio_adjusted_for_BMI.Waist-to-hip_ratio_adjusted_for_BMI
rs332105	2	119444229	index	G	0.02188	0.0667	0.0291	whr	G	1.119e-14	0.0139	0.0018	G	Waist-to-hip_ratio_adjusted_for_BMI.Waist-hip_ratio.
rs332105	2	119444229	index	G	0.02188	0.0667	0.0291	whradjbmi	G	4.925e-14	0.0137	0.0018	G	Waist-to-hip_ratio_adjusted_for_BMI.Waist-hip_ratio.
rs7607490	2	12851120	index	A	0.4533	-0.0418	0.0557	bmi	A	1.212e-09	0.0164	0.0027	G	Body_mass_index
rs13033310	2	133523605	index	A	0.3234	0.025	0.0253	bmi	A	3.395e-11	0.0146	0.0022	G	Body_mass_index
rs17551974	2	142293146	index	A	0.7008	0.0106	0.0277	bmi	A	4.263e-09	-0.0127	0.0022	C	Body_mass_index
rs13396415	2	142831758	index	C	0.5308	-0.0199	0.0317	bmi	C	4.863e-11	0.0149	0.0023	C	Body_mass_index
rs6710871	2	143960593	index	A	0.1935	0.0395	0.0304	bmi	A	3.071e-16	0.0193	0.0024	G	Body_mass_index
rs7560871	2	145616899	index	A	0.6643	-0.0268	0.0616	bmi	A	6.122e-11	0.0219	0.0034	G	Educational_attainment_(years_of_education).Body_mass_index.Educational_attainment_(MTAG)
rs10198345	2	157109395	index	C	0.6824	-0.0191	0.0466	bmi	C	1.272e-09	0.0109	0.0018	C	Body_mass_index
rs1902032	2	158466273	indexANDsecondary	C	0.6857	0.0285	0.0704	whradjbmi	C	7.11e-10	0.0235	0.0038	C	NA
rs1020731	2	161144055	index	G	0.02447	-0.0709	0.0315	whr	G	5.838e-11	-0.0127	0.0019	G	Waist-hip_ratio
rs12692596	2	161265910	index	T	0.435	0.0241	0.0309	bmi	T	1.032e-12	0.012	0.0017	C	HDL_cholesterol_levels.Body_mass_index
rs270960	2	161714729	index	C	0.9036	0.0027	0.0223	whradjbmi	C	9.043e-10	-0.0111	0.0018	C	Waist-hip_ratio
rs1460676	2	164567689	index	C	0.217	-0.0375	0.0304	bmi	C	1.976e-12	0.0153	0.0022	C	Body_mass_index_(joint_analysis_main_effects_and_smoking_interaction).BMI_(adjusted_for_smoking_behaviour).BMI_in_non-smokers.Body_mass_index
rs399984	2	164877930	index	G	0.4772	-0.018	0.0253	whr	G	1.862e-09	-0.0129	0.0022	G	Waist-hip_ratio
rs10490694	2	165548569	indexANDsecondary	A	0.9883	-0.0005	0.0341	whr	A	1.024e-18	-0.0253	0.0026	G	Mean_corpuscular_hemoglobin_concentration
rs7607980	2	165551201	indexANDsecondary	C	0.7072	0.0129	0.0344	whradjbmi	C	1.419e-41	-0.0367	0.0026	C	HDL_cholesterol_levels.Type_2_diabetes_(adjusted_for_BMI).Waist-hip_ratio.High_density_lipoprotein_cholesterol_levels.Fasting_blood_insulin.Waist-to-hip_ratio_adjusted_for_BMI_(additive_genetic_model).HDL_cholesterol_levels_x_short_total_sleep_time_interaction_(2df_test).Fasting_blood_insulin_adjusted_for_BMI.Triglycerides.Type_2_diabetes.Fasting_blood_insulin_(BMI_interaction)
rs6705646	2	165567695	index	A	0.9301	-0.003	0.0343	whradjbmi	A	3.971e-45	0.0254	0.0017	G	Waist_circumference_adjusted_for_body_mass_index.Waist-to-hip_ratio_adjusted_for_BMI
rs355914	2	165656787	index	G	0.5891	-0.0226	0.0418	bmi	G	7.263e-11	-0.0108	0.0017	G	Body_mass_index
rs409125	2	165667643	index	T	0.6186	-0.0175	0.0351	whr	T	2.083e-20	0.0182	0.0018	T	Waist-hip_ratio
rs61051952	2	166148324	index	G	0.9426	0.0018	0.025	bmi	G	6.809e-12	-0.0151	0.0022	G	Body_mass_index
rs12469667	2	166162705	index	A	0.9268	0.0023	0.025	whr	A	2.821e-10	-0.013	0.0021	G	Waist-hip_ratio
rs10930502	2	172890588	index	G	0.6304	0.0283	0.0588	bmi	G	2.737e-13	-0.0128	0.0018	G	Body_mass_index.Body_fat_percentage
rs7588437	2	181575281	index	A	0.2404	-0.0809	0.0689	bmi	A	2.321e-19	-0.0165	0.0017	G	Body_mass_index
rs9630986	2	181607751	index	G	0.1447	0.0554	0.038	whr	G	1.017e-10	-0.0122	0.0019	G	Waist-hip_ratio
rs1569135	2	188115398	index	G	0.9685	-0.0009	0.0228	whr	G	2.758e-34	-0.0215	0.0017	G	Waist-to-hip_ratio_adjusted_for_BMI_(adjusted_for_smoking_behaviour).Waist-to-hip_ratio_adjusted_for_body_mass_index.Waist-to-hip_ratio_adjusted_for_BMI.Waist-hip_ratio.
rs1569135	2	188115398	index	G	0.9685	-0.0009	0.0228	whradjbmi	G	2.986e-30	-0.0205	0.0017	G	Waist-to-hip_ratio_adjusted_for_body_mass_index.Waist-to-hip_ratio_adjusted_for_BMI.Waist-to-hip_ratio_adjusted_for_BMI_(adjusted_for_smoking_behaviour).Waist-hip_ratio.
rs7570446	2	193801010	index	C	0.3174	-0.0527	0.0527	bmi	C	4.735e-09	-0.0111	0.0019	C	Body_mass_index
rs6733834	2	198518709	index	G	0.003389	-0.0794	0.0271	bmi	G	1.543e-12	-0.015	0.0021	G	Body_mass_index
rs1124639	2	200775744	index	T	0.8285	0.0056	0.0258	whr	T	7.475e-11	-0.0113	0.0017	C	Waist-hip_ratio
rs10497870	2	203970283	index	G	0.9542	0.0015	0.0261	bmi	G	1.965e-13	-0.0121	0.0016	G	Body_mass_index
rs1470545	2	205365851	index	T	0.5041	0.0518	0.0776	bmi	T	5.6e-18	0.037	0.0043	C	Body_mass_index
rs972540	2	207244783	index	G	0.708	0.0129	0.0345	bmi	G	3.828e-13	0.0131	0.0018	G	Body_mass_index
rs11692326	2	208263279	index	T	0.3181	-0.0372	0.0372	bmi	T	1.685e-14	0.0147	0.0019	C	Body_mass_index
rs7599312	2	213413231	index	A	0.2899	0.0366	0.0346	bmi	A	1.521e-20	-0.0182	0.0018	G	Body_mass_index_(joint_analysis_main_effects_and_smoking_interaction).Body_mass_index_(joint_analysis_main_effects_and_smoking_interaction).Waist-hip_ratio.BMI_in_non-smokers.BMI_in_non-smokers.Body_mass_index.BMI_(adjusted_for_smoking_behaviour).BMI_(adjusted_for_smoking_behaviour)
rs7599312	2	213413231	index	A	0.2899	0.0366	0.0346	whr	A	2.358e-09	-0.0114	0.0019	G	Waist-hip_ratio.Body_mass_index_(joint_analysis_main_effects_and_smoking_interaction).Body_mass_index_(joint_analysis_main_effects_and_smoking_interaction).BMI_(adjusted_for_smoking_behaviour).BMI_(adjusted_for_smoking_behaviour).Body_mass_index.BMI_in_non-smokers.BMI_in_non-smokers
rs1250259	2	216300482	index	T	0.3656	-0.0556	0.0615	whradjbmi	T	1.035e-15	0.0164	0.002	T	Coronary_artery_disease.Waist-hip_ratio.Waist-to-hip_ratio_adjusted_for_BMI.Spondylometaphyseal_dysplasia.Pulse_pressure.Diastolic_blood_pressure.Blood_protein_levels.Systolic_blood_pressure
rs2373078	2	218392555	index	T	0.3419	0.0332	0.035	whradjbmi	T	1.114e-13	0.0215	0.0029	C	Waist-hip_ratio.Waist-to-hip_ratio_adjusted_for_BMI
rs1017698	2	219170525	index	G	0.7926	0.01	0.0382	whr	G	5.13e-10	0.0113	0.0018	G	Waist-hip_ratio
rs1541777	2	219587291	index	G	0.3429	-0.022	0.0232	bmi	G	1.799e-13	0.0119	0.0016	G	Body_mass_index.Height
rs7589023	2	220138586	index	C	0.08167	0.0799	0.0459	bmi	C	2.071e-14	-0.0174	0.0023	C	Body_mass_index
rs2602680	2	225066513	index	G	0.5982	-0.0162	0.0308	whradjbmi	G	1.011e-10	-0.0116	0.0018	G	Waist-to-hip_ratio_adjusted_for_BMI
rs3791221	2	226933	indexANDsecondary	G	0.7618	-0.0064	0.0212	bmi	G	3.223e-09	-0.0099	0.0017	G	Estimated_glomerular_filtration_rate.Blood_urea_nitrogen_levels
rs1522811	2	226992454	index	A	0.5473	0.0247	0.041	whradjbmi	A	1.638e-09	-0.0129	0.0021	C	Waist-to-hip_ratio_adjusted_for_BMI
rs4973618	2	229002620	index	G	0.8184	0.0048	0.0209	bmi	G	1.252e-16	0.0148	0.0018	G	Body_mass_index
rs6720868	2	230663576	index	T	0.09406	-0.0514	0.0307	bmi	T	1.824e-14	0.0154	0.0018	C	Body_mass_index
rs17324331	2	230739209	index	C	0.4055	-0.045	0.0541	whr	C	1.79e-10	0.012	0.0019	G	Waist-hip_ratio
rs17509001	2	24021231	index	C	0.5031	0.02	0.0299	whradjbmi	C	5.144e-11	0.0161	0.0025	C	Glycated_hemoglobin_levels
rs6749646	2	25193998	index	T	0.1715	-0.093	0.068	whr	T	5.985e-19	0.021	0.0022	T	Waist-hip_ratio
rs12470698	2	27063261	index	G	0.4811	-0.026	0.037	bmi	G	1.985e-09	-0.0103	0.0017	G	Body_mass_index
rs4372836	2	28973883	index	T	0.3595	-0.02	0.0218	bmi	T	7.332e-13	0.0125	0.0017	C	Body_mass_index
rs1561554	2	35409697	index	G	0.4408	-0.038	0.0493	bmi	G	4.885e-11	0.0115	0.0017	G	Body_mass_index
rs3770799	2	36788616	index	G	0.4498	0.0409	0.0542	bmi	G	1.213e-10	0.0114	0.0018	G	Body_mass_index
rs4670748	2	37886778	indexANDsecondary	T	0.928	-0.0038	0.0421	whradjbmi	T	1.042e-08	0.0117	0.002	C	NA
rs2063177	2	41712849	index	A	0.412	-0.0227	0.0276	bmi	A	1.865e-11	0.0119	0.0018	G	Body_mass_index
rs6752964	2	43754655	index	C	0.1802	-0.0581	0.0433	whradjbmi	C	1.661e-11	0.0189	0.0028	C	Waist-hip_ratio.Waist-to-hip_ratio_adjusted_for_BMI
rs7591387	2	43756032	index	T	0.199	-0.0557	0.0434	whr	T	9.298e-11	0.0179	0.0028	C	Waist-hip_ratio
rs930295	2	50233352	index	A	0.7374	-0.0099	0.0297	bmi	A	2.03e-19	0.0208	0.0023	C	Body_mass_index
rs13411762	2	554109	indexANDsecondary	T	0.5786	-0.0349	0.0628	bmi	T	2.297e-23	-0.0326	0.0031	C	NA
rs13432055	2	56603985	index	C	0.15	-0.0565	0.0392	bmi	C	5.717e-11	0.0117	0.0018	C	Body_mass_index
rs848286	2	58394543	index	C	0.004826	0.0852	0.0302	whradjbmi	C	3.748e-10	-0.0116	0.0019	C	Waist-to-hip_ratio_adjusted_for_BMI.Feeling_miserable
rs929641	2	58792377	index	G	0.465	0.02	0.0274	whr	G	7.979e-14	-0.0127	0.0017	G	Waist_circumference.Waist-hip_ratio.Body_mass_index
rs13011109	2	58857419	indexANDsecondary	C	0.8873	-0.0036	0.0254	bmi	C	1.45e-29	-0.0186	0.0016	G	Body_mass_index
rs4671328	2	58935282	index	T	0.6797	0.012	0.0291	bmi	T	3.422e-33	0.0214	0.0017	G	Body_mass_index.Ease_of_getting_up_in_the_morning
rs6545714	2	59307725	index	G	0.6135	0.011	0.0219	bmi	G	4.013e-29	0.0194	0.0016	G	Waist-hip_ratio.Waist_circumference.Waist_circumference.Body_fat_percentage.Body_fat_percentage.Type_2_diabetes.Type_2_diabetes.Body_mass_index.Body_mass_index
rs6545714	2	59307725	index	G	0.6135	0.011	0.0219	whr	G	8.963e-16	0.0139	0.0017	G	Type_2_diabetes.Type_2_diabetes.Waist_circumference.Waist_circumference.Waist-hip_ratio.Body_fat_percentage.Body_fat_percentage.Body_mass_index.Body_mass_index
rs2419407	2	60170875	index	C	0.6682	0.0153	0.0357	whr	C	3.854e-09	-0.0105	0.0018	C	Waist-hip_ratio
rs1861151	2	60284614	indexANDsecondary	T	0.93	-0.0032	0.0365	bmi	T	4.355e-13	0.0149	0.0021	C	Body_mass_index
rs1011407	2	60665768	index	G	0.9033	-0.0057	0.0471	bmi	G	6.812e-11	-0.0172	0.0026	G	Body_mass_index
rs2195086	2	60814466	index	G	0.09291	0.0834	0.0496	whr	G	2.809e-09	0.0144	0.0024	G	Waist-hip_ratio
rs10929925	2	6155557	index	A	0.6487	0.0216	0.0473	bmi	A	3.045e-15	-0.0142	0.0016	C	BMI_in_non-smokers.Body_mass_index.BMI_(adjusted_for_smoking_behaviour).Body_mass_index_(joint_analysis_main_effects_and_smoking_interaction).Hip_circumference
rs6743060	2	629510	index	C	0.5684	0.0175	0.0308	whr	C	1.795e-29	-0.0266	0.0022	C	Waist-hip_ratio
rs13021737	2	632348	index	A	0.5529	0.0183	0.0309	bmi	A	2.89e-161	-0.0578	0.0021	G	BMI_(adjusted_for_smoking_behaviour).BMI_in_non-smokers.BMI_in_smokers.Body_mass_index_(joint_analysis_main_effects_and_smoking_interaction).Body_mass_index.Childhood_body_mass_index
rs13406620	2	66028199	indexANDsecondary	T	0.6633	-0.0238	0.0546	whradjbmi	T	1.487e-10	0.0153	0.0024	C	Waist_circumference_adjusted_for_body_mass_index
rs1385167	2	66200648	index	G	0.8835	-0.0055	0.0376	whr	G	6.224e-17	0.0224	0.0024	G	Waist-to-hip_ratio_adjusted_for_BMI.Waist-to-hip_ratio_adjusted_for_body_mass_index.Waist-to-hip_ratio_adjusted_for_BMI_(adjusted_for_smoking_behaviour).Waist-hip_ratio.
rs1385167	2	66200648	index	G	0.8835	-0.0055	0.0376	whradjbmi	G	7.947e-24	0.0265	0.0025	G	Waist-to-hip_ratio_adjusted_for_BMI_(adjusted_for_smoking_behaviour).Waist-to-hip_ratio_adjusted_for_body_mass_index.Waist-hip_ratio.Waist-to-hip_ratio_adjusted_for_BMI.Waist-to-hip_ratio_adjusted_for_BMI
rs11897119	2	66772000	index	C	0.5147	-0.0142	0.0218	whr	C	4.068e-15	0.0134	0.0017	C	PR_interval.PR_interval.Waist-to-hip_ratio_adjusted_for_body_mass_index.Waist-hip_ratio.
rs11897119	2	66772000	index	C	0.5147	-0.0142	0.0218	whradjbmi	C	5.69e-16	0.0142	0.0017	C	Waist-to-hip_ratio_adjusted_for_body_mass_index.Waist-hip_ratio.PR_interval.PR_interval
rs4671789	2	67478949	indexANDsecondary	C	0.626	0.0193	0.0396	whr	C	8.916e-09	0.0117	0.002	C	Waist-hip_ratio
rs12478439	2	67751114	indexANDsecondary	G	0.3161	-0.0329	0.0329	whradjbmi	G	6.786e-15	0.0209	0.0024	G	NA
rs2861685	2	67837553	index	C	0.2605	-0.0235	0.0209	bmi	C	7.823e-15	-0.0165	0.0019	C	Body_mass_index
rs4671193	2	67846288	index	T	0.5268	0.0244	0.0386	whr	T	4.792e-22	-0.0191	0.0018	C	Waist-to-hip_ratio_adjusted_for_BMI.Waist-hip_ratio
rs6721459	2	67852836	index	G	0.1057	-0.0442	0.0273	whradjbmi	G	4.077e-20	0.0178	0.0018	G	Waist-hip_ratio.Waist_circumference_adjusted_for_body_mass_index.Waist-to-hip_ratio_adjusted_for_BMI
rs930653	2	68464271	index	A	0.4012	-0.0281	0.0335	whradjbmi	A	2.893e-09	0.0112	0.0019	T	NA
rs4581940	2	69655790	index	C	0.001968	0.0669	0.0216	bmi	C	3.43e-09	-0.0101	0.0017	C	Body_mass_index
rs934515	2	79482643	index	A	0.4494	-0.0295	0.039	bmi	A	6.636e-12	0.0181	0.0026	G	Body_mass_index
rs11126822	2	81792736	index	A	0.5678	-0.0139	0.0243	bmi	A	1.884e-09	0.011	0.0018	G	Body_mass_index
rs12714199	2	86812549	index	C	0.382	0.0265	0.0304	bmi	C	3.219e-16	0.0141	0.0017	C	Body_mass_index
rs6040229	20	10883131	index	G	0.2912	0.0343	0.0325	whradjbmi	G	5.266e-10	0.0112	0.0018	G	NA
rs1884389	20	1410582	index	T	0.3823	-0.0315	0.036	bmi	T	3.724e-10	-0.0108	0.0017	C	Body_mass_index
rs16996644	20	15813475	index	G	0.4101	0.0411	0.0499	bmi	G	1.6e-12	0.0181	0.0026	G	Body_mass_index
rs4814512	20	16564210	index	C	0.2052	-0.0372	0.0294	bmi	C	1.294e-09	-0.0126	0.0021	C	Body_mass_index
rs947088	20	17171373	index	G	0.4204	0.0279	0.0346	bmi	G	3.508e-11	-0.0126	0.0019	G	Body_mass_index.Chronotype
rs1409818	20	21381121	index	T	0.2158	-0.0416	0.0336	bmi	T	2.589e-12	0.0195	0.0028	C	Body_mass_index
rs8122855	20	25192049	index	A	0.952	0.002	0.0332	bmi	A	4.108e-14	0.0137	0.0018	G	Body_mass_index
rs615568	20	3008775	index	T	0.9484	-0.0022	0.034	bmi	T	3.845e-09	-0.0101	0.0017	G	Body_mass_index
rs6142067	20	32556572	index	C	0.9139	0.0055	0.0507	bmi	C	3.55e-13	-0.0126	0.0017	C	Body_mass_index
rs1406948	20	33905619	index	A	0.5733	-0.0258	0.0459	whr	A	4.124e-15	-0.0137	0.0017	G	Waist-to-hip_ratio_adjusted_for_BMI_in_active_individuals.Waist-to-hip_ratio_adjusted_for_BMI_(joint_analysis_for_main_effect_and_physical_activity_interaction).Waist-hip_ratio.Waist-to-hip_ratio_adjusted_for_BMI.Waist-to-hip_ratio_adjusted_for_BMI
rs1406948	20	33905619	index	A	0.5733	-0.0258	0.0459	whradjbmi	A	2.076e-16	-0.0159	0.0018	G	Waist-hip_ratio.Waist-to-hip_ratio_adjusted_for_BMI.Waist-to-hip_ratio_adjusted_for_BMI_in_active_individuals.Waist-to-hip_ratio_adjusted_for_BMI_(joint_analysis_for_main_effect_and_physical_activity_interaction).Waist-to-hip_ratio_adjusted_for_BMI_(joint_analysis_for_main_effect_and_physical_activity_interaction)
rs910071	20	39213710	index	T	0.6623	-0.017	0.039	whradjbmi	T	6.274e-16	-0.0171	0.0019	C	NA
rs1997833	20	39690342	index	C	0.5399	-0.0205	0.0335	whr	C	4.219e-11	0.0122	0.0019	C	Waist-to-hip_ratio_adjusted_for_BMI.Waist-hip_ratio.
rs1997833	20	39690342	index	C	0.5399	-0.0205	0.0335	whradjbmi	C	1.63e-13	0.0138	0.0019	C	Waist-to-hip_ratio_adjusted_for_BMI.Waist-hip_ratio.
rs6130360	20	42010996	index	G	0.9543	0.0032	0.0557	bmi	G	7.489e-12	-0.0162	0.0024	G	Waist-hip_ratio.Body_mass_index.Body_mass_index
rs6130360	20	42010996	index	G	0.9543	0.0032	0.0557	whr	G	1.133e-09	-0.0151	0.0025	G	Body_mass_index.Waist-hip_ratio.
rs2425857	20	44914134	index	A	0.4356	-0.0217	0.0279	bmi	A	1.665e-11	0.0116	0.0017	G	Body_mass_index
rs2236519	20	45529571	index	A	0.9497	0.0027	0.0427	whr	A	1.894e-27	0.0212	0.0018	G	Waist-hip_ratio.Waist-to-hip_ratio_adjusted_for_BMI.Lung_function_(FVC).Lung_function_(FVC)
rs2236519	20	45529571	index	A	0.9497	0.0027	0.0427	whradjbmi	A	4.071e-55	0.0298	0.0019	G	Waist-hip_ratio.Waist-to-hip_ratio_adjusted_for_BMI.Lung_function_(FVC).Lung_function_(FVC)
rs3092781	20	45789953	index	T	0.5142	-0.0139	0.0213	whr	T	1.915e-14	-0.0145	0.0017	C	Waist-hip_ratio
rs17201143	20	50402079	index	T	0.498	-0.0371	0.0547	bmi	T	1.096e-09	-0.0112	0.0018	C	Body_mass_index
rs6021889	20	50982870	index	G	0.5315	0.0149	0.0238	whr	G	2.463e-24	-0.0203	0.0019	G	Waist-hip_ratio
rs4371408	20	51024233	index	G	0.3639	0.0226	0.0249	whradjbmi	G	7.465e-16	-0.0164	0.0019	G	Waist-to-hip_ratio_adjusted_for_BMI
rs17806224	20	51065854	index	A	0.51	0.0182	0.0277	bmi	A	7.908e-29	-0.026	0.0022	G	Body_mass_index
rs910382	20	51699189	index	G	0.2973	-0.0228	0.0218	whr	G	2.395e-18	0.0169	0.0018	G	Waist-to-hip_ratio_adjusted_for_BMI.Waist-hip_ratio.
rs910382	20	51699189	index	G	0.2973	-0.0228	0.0218	whradjbmi	G	2.757e-22	0.0187	0.0018	G	Waist-to-hip_ratio_adjusted_for_BMI.Waist-hip_ratio.
rs6023633	20	53453850	index	G	0.2841	0.0427	0.0398	bmi	G	2.32e-10	0.013	0.0021	G	Body_mass_index
rs559267	20	54157497	index	G	0.1273	-0.0498	0.0327	bmi	G	2.526e-09	0.0103	0.0017	G	Body_mass_index
rs6092179	20	54379033	index	A	0.06288	0.0513	0.0276	bmi	A	2.14e-09	-0.0126	0.0021	C	Body_mass_index
rs1328757	20	56135199	index	T	0.4562	0.0164	0.022	whr	T	1.693e-10	0.0114	0.0018	C	Waist-to-hip_ratio_adjusted_for_BMI.Waist_circumference_adjusted_for_body_mass_index.Waist-hip_ratio.
rs1328757	20	56135199	index	T	0.4562	0.0164	0.022	whradjbmi	T	3.408e-15	0.0141	0.0018	C	Waist-to-hip_ratio_adjusted_for_BMI.Waist-hip_ratio.Waist_circumference_adjusted_for_body_mass_index.
rs1884897	20	6612832	index	A	0.8143	-0.0053	0.0226	bmi	A	2.701e-25	-0.0184	0.0017	G	Waist_circumference_adjusted_for_body_mass_index.Waist_circumference_adjusted_for_BMI_(joint_analysis_main_effects_and_smoking_interaction).Waist_circumference_adjusted_for_BMI_in_non-smokers.Height.Waist_circumference_adjusted_for_BMI_(adjusted_for_smoking_behaviour).Waist_circumference_adjusted_for_BMI_in_active_individuals.Waist_circumference_adjusted_for_BMI_(joint_analysis_main_effects_and_p…
rs979012	20	6623374	index	T	0.9432	0.0025	0.035	whr	T	7.855e-11	0.0116	0.0018	C	Waist-hip_ratio.Lung_function_(low_FEV1_vs_high_FEV1).Waist-to-hip_ratio_adjusted_for_body_mass_index.Waist_circumference_adjusted_for_BMI_in_active_individuals.Waist_circumference_adjusted_for_BMI_(joint_analysis_main_effects_and_physical_activity_interaction).Waist-to-hip_ratio_adjusted_for_BMI_(adjusted_for_smoking_behaviour).Waist_circumference_adjusted_for_body_mass_index.Waist-to-hip_ratio_…
rs2832283	21	30690558	index	A	0.7957	0.0095	0.0365	bmi	A	4.718e-09	0.0115	0.002	G	Body_mass_index
rs2898237	21	36763769	index	G	0.6236	-0.0159	0.0325	whradjbmi	G	7.473e-11	-0.0118	0.0018	G	NA
rs17193211	21	38885506	index	T	0.5492	-0.0397	0.0662	bmi	T	1.744e-09	-0.0209	0.0035	C	Body_mass_index
rs2836141	21	39455061	index	C	0.9247	-0.0033	0.035	whradjbmi	C	1.546e-14	-0.0154	0.0018	C	NA
rs11702843	21	40123740	index	A	0.5132	-0.0308	0.0471	bmi	A	2.16e-09	0.0121	0.002	G	Body_mass_index
rs1006893	21	40303677	index	C	0.3414	-0.024	0.0252	bmi	C	1.821e-09	0.0119	0.002	C	Body_mass_index
rs2836772	21	40316100	indexANDsecondary	A	0.3194	0.0234	0.0235	bmi	A	3.45e-05	0.0072	0.0017	G	NA
rs8134638	21	40644170	index	C	0.7146	0.009	0.0245	bmi	C	1.574e-11	0.0133	0.002	C	Body_mass_index
rs2837398	21	41427168	index	C	0.7373	-0.0106	0.0315	bmi	C	9.5e-11	0.0112	0.0017	C	Body_mass_index
rs4818226	21	42633065	index	A	0.6368	0.0187	0.0397	bmi	A	1.917e-11	-0.0123	0.0018	G	Body_mass_index
rs11088991	21	46783285	index	T	0.5933	0.0276	0.0517	whradjbmi	T	5.264e-10	0.0125	0.002	C	Waist-to-hip_ratio_adjusted_for_BMI
rs8142329	22	27647289	index	G	0.2105	-0.1777	0.1419	whradjbmi	G	1.595e-10	0.0165	0.0026	G	NA
rs9625645	22	29318299	indexANDsecondary	G	0.139	-0.0887	0.06	whr	G	1.106e-14	0.0406	0.0047	G	NA
rs5762906	22	29338235	indexANDsecondary	C	0.09991	-0.1174	0.0714	whradjbmi	C	1.305e-22	0.0483	0.0046	C	NA
rs2294239	22	29449477	index	G	0.4911	-0.0152	0.0221	whr	G	3.173e-28	-0.02	0.0017	G	Waist-to-hip_ratio_adjusted_for_BMI.Waist-to-hip_ratio_adjusted_for_body_mass_index.Waist-to-hip_ratio_adjusted_for_BMI_(joint_analysis_for_main_effect_and_physical_activity_interaction).Waist_circumference_adjusted_for_body_mass_index.Gut_microbiota_(bacterial_taxa).Gut_microbiota_(bacterial_taxa).Intraocular_pressure.Intraocular_pressure.Waist-to-hip_ratio_adjusted_for_BMI_in_active_individuals…
rs2294239	22	29449477	index	G	0.4911	-0.0152	0.0221	whradjbmi	G	4.04e-44	-0.0243	0.0017	G	Waist-to-hip_ratio_adjusted_for_BMI.Waist-to-hip_ratio_adjusted_for_BMI_(adjusted_for_smoking_behaviour).Intraocular_pressure.Intraocular_pressure.Waist_circumference_adjusted_for_body_mass_index.Waist-hip_ratio.Waist-to-hip_ratio_adjusted_for_BMI_in_active_individuals.Waist-to-hip_ratio_adjusted_for_BMI_(joint_analysis_for_main_effect_and_physical_activity_interaction).Waist-to-hip_ratio_adjuste…
rs2027982	22	31593435	index	T	0.8475	-0.0041	0.0214	whradjbmi	T	2.196e-11	-0.0121	0.0018	C	Waist_circumference_adjusted_for_body_mass_index.Waist-to-hip_ratio_adjusted_for_BMI.Waist-hip_ratio
rs2272790	22	35680095	index	G	0.5249	-0.0202	0.0318	whradjbmi	G	7.993e-12	0.0133	0.0019	G	Waist-to-hip_ratio_adjusted_for_BMI
rs12628051	22	40654276	index	C	0.07898	0.0406	0.0231	bmi	C	2.9e-19	-0.0161	0.0018	C	Body_mass_index
rs733381	22	40669648	index	G	0.2804	0.0543	0.0503	whr	G	2.817e-09	-0.0122	0.0021	G	Body_mass_index.Waist-hip_ratio
rs139531	22	41676176	indexANDsecondary	G	0.8175	-0.0071	0.0309	bmi	G	1.756e-09	-0.0116	0.0019	G	NA
rs801593	22	47195050	index	G	0.8381	-0.0051	0.025	whradjbmi	G	6.683e-10	0.0123	0.002	G	NA
rs8141715	22	47214749	index	G	0.9433	-0.0029	0.0408	whr	G	1.454e-11	0.0136	0.002	G	Waist-hip_ratio
rs17535749	3	10027724	index	A	0.894	0.0074	0.0553	bmi	A	3.458e-09	0.0159	0.0027	G	Body_mass_index
rs1436344	3	104606144	index	G	0.9706	0.0009	0.0244	bmi	G	1.07e-17	-0.0147	0.0017	G	Body_mass_index
rs9839653	3	107340769	index	G	0.6546	0.0125	0.028	bmi	G	7.985e-10	0.0155	0.0025	G	Body_mass_index
rs162064	3	107824061	indexANDsecondary	T	0.07235	0.0867	0.0483	bmi	T	2.463e-11	-0.0119	0.0018	G	NA
rs4273371	3	108119071	index	C	0.9881	-0.0004	0.0268	bmi	C	3.799e-12	0.0113	0.0016	C	Body_mass_index
rs2595004	3	11406721	index	C	0.1428	-0.076	0.0519	whr	C	2.062e-11	0.0156	0.0023	C	Waist-to-hip_ratio_adjusted_for_BMI.Waist-hip_ratio.
rs2595004	3	11406721	index	C	0.1428	-0.076	0.0519	whradjbmi	C	3.389e-11	0.0156	0.0024	C	Waist-to-hip_ratio_adjusted_for_BMI.Waist-hip_ratio.
rs17681451	3	114399296	index	A	0.04845	0.1385	0.0702	bmi	A	7.37e-13	-0.0225	0.0031	G	Body_mass_index
rs779206	3	118023515	index	G	0.444	0.0239	0.0312	bmi	G	3.284e-10	0.0122	0.0019	G	Body_mass_index
rs17036126	3	12287863	indexANDsecondary	T	0.0004127	0.1502	0.0425	whradjbmi	T	2.818e-18	0.0243	0.0026	C	NA
rs9878908	3	12302462	index	C	5.176e-06	0.1158	0.0254	whr	C	3.382e-17	0.0193	0.0021	C	Waist-hip_ratio.Autoimmune_thyroid_disease
rs16834431	3	123285856	index	T	0.2341	0.0542	0.0456	bmi	T	2.697e-11	0.0139	0.0021	C	Body_mass_index
rs11709077	3	12336507	indexANDsecondary	A	0.4027	-0.0378	0.0452	bmi	A	9.598e-12	0.017	0.0025	G	Body_mass_index.Type_2_diabetes
rs10510419	3	12426936	index	T	0.1713	-0.0412	0.0301	bmi	T	2.233e-13	-0.0168	0.0023	G	Body_mass_index
rs6766666	3	12690855	indexANDsecondary	T	0.1667	0.0358	0.0259	whr	T	4.328e-11	-0.0149	0.0023	G	NA
rs6766666	3	12690855	indexANDsecondary	T	0.1667	0.0358	0.0259	whradjbmi	T	3.007e-16	-0.0205	0.0023	G	NA
rs13063979	3	131564741	index	G	0.7009	0.0108	0.0282	whr	G	1.194e-12	0.0135	0.0019	G	Waist-hip_ratio
rs7631156	3	131751628	index	A	0.5944	0.0115	0.0217	bmi	A	3.329e-29	0.0215	0.0018	G	Body_mass_index
rs6786582	3	135898984	indexANDsecondary	C	0.8688	0.0057	0.0344	bmi	C	7.437e-16	0.0163	0.0018	C	NA
rs645040	3	135926622	index	G	0.1824	0.0341	0.0256	whr	G	1.154e-14	-0.0156	0.002	G	Waist-hip_ratio.Alanine_transaminase_levels.Body_mass_index.Medication_use_(HMG_CoA_reductase_inhibitors).Triglycerides.Medication_use_(agents_acting_on_the_renin-angiotensin_system).C-reactive_protein_levels_or_triglyceride_levels_(pleiotropy)
rs7621025	3	136272246	index	T	0.3319	0.0222	0.0228	bmi	T	7.536e-21	-0.0187	0.0019	C	C-reactive_protein_levels_or_HDL-cholesterol_levels_(pleiotropy).Body_mass_index
rs1199334	3	138091140	index	A	0.3602	-0.0237	0.0259	bmi	A	1.503e-12	0.0145	0.0021	G	Body_mass_index
rs34905952	3	138104635	index	A	0.2286	-0.0512	0.0425	whradjbmi	A	1.226e-15	0.0209	0.0026	G	NA
rs16851483	3	141275436	index	T	0.2951	-0.0664	0.0634	bmi	T	4.869e-22	0.0352	0.0034	G	BMI_(adjusted_for_smoking_behaviour).Body_mass_index_(joint_analysis_main_effects_and_smoking_interaction).BMI_in_non-smokers.Body_mass_index
rs355777	3	154034950	index	C	0.7968	0.0154	0.0597	bmi	C	2.129e-15	0.0151	0.0017	G	Body_mass_index
rs9826775	3	156295341	index	G	0.9381	0.0027	0.0347	bmi	G	6.614e-11	-0.0155	0.0024	G	Body_mass_index
rs10049088	3	156797648	index	T	0.2466	0.0612	0.0528	whr	T	1.472e-50	-0.0271	0.0018	C	Anthropometric_traits_in_newborns.Anthropometric_traits_in_newborns.Waist-hip_ratio.Red_cell_distribution_width.Red_cell_distribution_width.Metabolic_syndrome.Metabolic_syndrome
rs10049088	3	156797648	index	T	0.2466	0.0612	0.0528	whradjbmi	T	1.45e-59	-0.029	0.0018	C	Anthropometric_traits_in_newborns.Anthropometric_traits_in_newborns.Waist-hip_ratio.Metabolic_syndrome.Metabolic_syndrome.Red_cell_distribution_width.Red_cell_distribution_width
rs6809307	3	156862041	index	T	0.8248	0.0063	0.0284	bmi	T	8.149e-13	0.0139	0.0019	C	Body_mass_index
rs2455793	3	15743844	index	A	0.0137	-0.055	0.0223	bmi	A	1.135e-09	0.01	0.0016	G	Body_mass_index
rs2455848	3	15771372	index	T	0.03037	-0.0477	0.022	whr	T	1.827e-12	0.0128	0.0018	C	Waist-hip_ratio
rs2682406	3	158026489	index	A	0.02551	0.0453	0.0203	bmi	A	4.762e-13	-0.0126	0.0017	T	Body_mass_index
rs507856	3	161453946	index	C	0.3005	0.0252	0.0243	bmi	C	2.606e-10	-0.0108	0.0017	C	Body_mass_index
rs12494105	3	168949093	index	C	0.8044	0.0147	0.0593	whradjbmi	C	2.421e-11	-0.0123	0.0018	G	NA
rs12494190	3	168949384	index	A	0.4983	-0.0467	0.0689	whr	A	3.034e-11	-0.0121	0.0018	G	Waist-hip_ratio.Waist-to-hip_ratio_adjusted_for_BMI
rs6804915	3	170627909	index	A	0.7255	0.0174	0.0497	bmi	A	1.699e-16	0.0172	0.0021	C	Body_mass_index
rs12635553	3	171113714	index	T	0.6811	0.0171	0.0415	bmi	T	4.102e-09	-0.0099	0.0017	T	Body_mass_index
rs4894803	3	171800256	index	G	0.1097	0.0497	0.0311	whr	G	3.743e-16	-0.0149	0.0018	G	Waist-to-hip_ratio_adjusted_for_BMI.Waist-hip_ratio.Coronary_artery_disease.PR_interval
rs10937094	3	182297057	index	G	0.1561	0.0897	0.0632	bmi	G	4.204e-10	-0.0116	0.0019	G	Body_mass_index
rs3752904	3	183996068	index	C	0.5958	-0.0116	0.0218	bmi	C	8.898e-13	0.0116	0.0016	C	Body_mass_index
rs4686696	3	185516520	index	A	0.03138	-0.0548	0.0254	whradjbmi	A	5.665e-14	0.0152	0.0018	G	Waist-to-hip_ratio_adjusted_for_BMI
rs7647305	3	185834290	index	T	0.1106	-0.0692	0.0434	whr	T	8.28e-12	-0.0142	0.0021	C	Body_mass_index_in_physically_inactive_individuals.Waist-hip_ratio.Weight.Body_mass_index.Body_mass_index_(adult).Body_mass_index_(joint_analysis_main_effects_and_physical_activity_interaction)
rs9816226	3	185834499	index	A	0.1759	-0.0547	0.0404	bmi	A	1.447e-47	-0.0315	0.0021	T	Obesity.Body_mass_index.High_density_lipoprotein_cholesterol_levels
rs6550597	3	18738940	index	G	0.286	-0.0354	0.0332	whr	G	3.083e-09	-0.0117	0.002	G	Waist-hip_ratio
rs12629247	3	187632584	index	C	0.3465	0.0707	0.0751	whr	C	9.83e-10	0.0289	0.0047	G	Waist-hip_ratio
rs34801745	3	196115497	index	C	0.2385	0.0267	0.0227	bmi	C	7e-11	0.0129	0.002	G	Body_mass_index
rs6804842	3	25106437	index	A	0.76	-0.0077	0.0253	bmi	A	7.57e-18	-0.0141	0.0016	G	BMI_(adjusted_for_smoking_behaviour).Body_mass_index_(joint_analysis_main_effects_and_smoking_interaction).Body_mass_index.BMI_in_smokers.Body_mass_index_in_physically_inactive_individuals.Body_mass_index_(joint_analysis_main_effects_and_physical_activity_interaction)
rs12631066	3	33872787	index	C	0.008203	0.0767	0.029	whr	C	2.089e-09	0.0124	0.0021	G	Waist-hip_ratio.Waist-to-hip_ratio_adjusted_for_BMI
rs10490869	3	35635145	index	T	0.6676	0.0185	0.0431	whr	T	9.338e-14	0.0183	0.0022	T	Waist-hip_ratio
rs11129657	3	35636709	index	C	0.9685	0.0017	0.043	whradjbmi	C	2.307e-11	0.0147	0.0022	C	Waist-to-hip_ratio_adjusted_for_BMI
rs13062093	3	35667057	index	G	0.9278	-0.002	0.0221	bmi	G	2.776e-12	0.0122	0.0017	G	Predicted_visceral_adipose_tissue.Body_mass_index
rs174829	3	37535577	index	A	0.0598	0.1021	0.0542	whradjbmi	A	6.284e-13	-0.014	0.0019	G	Waist-to-hip_ratio_adjusted_for_BMI.Waist-hip_ratio
rs155524	3	37562141	index	G	0.04459	0.0408	0.0203	whr	G	1.275e-13	-0.0134	0.0018	G	Waist-hip_ratio
rs9816029	3	41311362	index	C	0.9396	-0.0019	0.0251	bmi	C	2.632e-09	0.0107	0.0018	G	Body_mass_index
rs740838	3	43764315	index	A	0.6302	-0.0486	0.1009	whradjbmi	A	8.976e-14	-0.0431	0.0058	C	NA
rs4017425	3	44028764	indexANDsecondary	T	0.8385	-0.0083	0.0409	bmi	T	2.911e-12	-0.0118	0.0017	C	NA
rs10514710	3	44883971	indexANDsecondary	A	0.9031	-0.0046	0.0379	bmi	A	1.272e-08	-0.0116	0.002	G	NA
rs11917361	3	47070497	indexANDsecondary	A	0.9903	-0.0003	0.0247	whradjbmi	A	2.124e-14	-0.0148	0.0017	C	NA
rs2267846	3	48556339	indexANDsecondary	A	0.5401	-0.0208	0.034	whradjbmi	A	1.181e-19	-0.0189	0.0019	G	Waist_circumference_adjusted_for_body_mass_index.Waist-to-hip_ratio_adjusted_for_BMI
rs2291542	3	49751585	index	T	0.516	0.014	0.0216	whr	T	1.74e-20	0.0168	0.0018	C	Waist-hip_ratio
rs6445541	3	52880128	indexANDsecondary	T	0.3274	0.0243	0.0248	bmi	T	3.703e-15	0.0151	0.0017	G	Worry
rs11919522	3	53234994	indexANDsecondary	G	0.3751	0.0251	0.0283	whr	G	1.376e-12	0.0129	0.0018	G	NA
rs3774573	3	53799960	index	C	0.9724	-0.0018	0.0521	bmi	C	2.722e-14	-0.0151	0.002	C	Body_mass_index
rs12488237	3	56114861	index	C	0.2925	0.0689	0.0654	bmi	C	2.675e-10	0.0225	0.0036	C	Body_mass_index
rs17289035	3	57125424	index	A	0.5949	-0.0169	0.0319	whradjbmi	A	9.165e-10	0.0137	0.0022	G	NA
rs1916801	3	61187046	index	T	0.5042	0.0173	0.0258	bmi	T	1.932e-21	-0.0169	0.0017	T	Body_mass_index
rs940338	3	61226761	indexANDsecondary	C	0.6202	-0.0232	0.0467	bmi	C	9.66e-23	-0.023	0.0023	C	NA
rs1911746	3	62100840	index	T	0.8976	-0.0055	0.0429	bmi	T	4.165e-09	0.0113	0.0019	C	Body_mass_index
rs1452075	3	62481063	index	C	0.7101	-0.0097	0.0262	bmi	C	2.667e-12	-0.0128	0.0018	C	Autism_and_educational_attainment_(MTAG).Autism_and_educational_attainment_(MTAG).Autism_spectrum_disorder.Autism_spectrum_disorder.Waist-hip_ratio.Body_mass_index.Body_mass_index
rs1452075	3	62481063	index	C	0.7101	-0.0097	0.0262	whr	C	1.319e-10	-0.0123	0.0019	C	Waist-hip_ratio.Autism_spectrum_disorder.Autism_spectrum_disorder.Autism_and_educational_attainment_(MTAG).Autism_and_educational_attainment_(MTAG).Body_mass_index.Body_mass_index
rs539100	3	62714917	index	A	0.0003644	-0.0967	0.0271	bmi	A	2.912e-10	0.0131	0.0021	T	Body_mass_index
rs1862304	3	64712944	indexANDsecondary	A	0.4458	0.1506	0.1975	whradjbmi	A	2.344e-09	-0.0318	0.0053	C	NA
rs11915371	3	70539559	index	C	0.5222	-0.0274	0.0428	bmi	C	2.288e-13	0.0154	0.0021	C	Body_mass_index
rs1523768	3	77667044	index	G	0.1626	-0.0378	0.0271	bmi	G	4.351e-13	0.0126	0.0017	G	Body_mass_index
rs17311057	3	78841789	index	T	0.808	0.0067	0.0275	whradjbmi	T	1.72e-12	0.0145	0.002	C	NA
rs6781254	3	80649139	index	T	0.9402	0.0019	0.0253	bmi	T	4.557e-09	0.0105	0.0018	C	Body_mass_index
rs3849570	3	81792112	indexANDsecondary	A	0.9798	0.0005	0.0197	bmi	A	7.347e-15	0.0134	0.0017	C	Waist_circumference.Body_mass_index
rs7647242	3	82642734	indexANDsecondary	T	0.338	0.021	0.0219	bmi	T	1.013e-13	0.0129	0.0017	C	NA
rs6548834	3	82704753	index	A	0.972	-0.0009	0.0257	whr	A	1.642e-10	0.0118	0.0018	G	Waist-hip_ratio
rs12493621	3	85682214	indexANDsecondary	C	0.8029	-0.0091	0.0366	bmi	C	9.597e-20	-0.0174	0.0018	G	NA
rs9818122	3	85861064	index	C	0.9214	-0.0026	0.0264	bmi	C	3.966e-27	0.0228	0.002	C	Body_mass_index_in_physically_active_individuals.Body_mass_index_(joint_analysis_main_effects_and_physical_activity_interaction).Body_mass_index
rs12495178	3	85886077	index	C	0.3374	0.0203	0.0212	whr	C	1.321e-12	-0.0124	0.0018	C	Waist-hip_ratio.Body_mass_index
rs1006896	3	88104411	indexANDsecondary	C	0.9066	-0.0083	0.071	bmi	C	5.22e-17	-0.0227	0.0027	C	NA
rs9942009	3	89121921	index	T	0.5839	-0.0114	0.0207	whr	T	3.033e-12	0.0126	0.0018	C	Waist-hip_ratio
rs4686340	3	9345218	index	A	0.09057	-0.0684	0.0404	whr	A	6.014e-10	0.0123	0.002	C	Waist-hip_ratio
rs1580099	3	94003603	index	C	0.9925	0.0004	0.0425	bmi	C	6.772e-24	0.0179	0.0017	C	Body_mass_index
rs793456	3	99525631	index	G	0.1042	-0.0459	0.0283	whr	G	3.563e-09	0.0106	0.0018	G	Waist-hip_ratio.Waist_circumference_adjusted_for_body_mass_index
rs73858966	3	99654183	index	A	0.7893	-0.0108	0.0403	whradjbmi	A	2.461e-11	0.0244	0.0037	T	NA
rs13107325	4	103188709	index	T	0.5838	0.0378	0.069	bmi	T	3.805e-44	0.0468	0.0032	C	HDL_cholesterol.HDL_cholesterol.Hematocrit.Hematocrit.Body_mass_index_(joint_analysis_main_effects_and_physical_activity_interaction).Body_mass_index_(joint_analysis_main_effects_and_physical_activity_interaction).Lung_function_(FVC).Lung_function_(FVC).Cognitive_performance.Cognitive_performance.BMI_(adjusted_for_smoking_behaviour).BMI_(adjusted_for_smoking_behaviour).Red_blood_cell_count.Red_bl…
rs13107325	4	103188709	index	T	0.5838	0.0378	0.069	whradjbmi	T	3.69e-19	-0.0306	0.0034	C	Risk-taking_tendency_(4-domain_principal_component_model).Risk-taking_tendency_(4-domain_principal_component_model).Hemoglobin_concentration.Hemoglobin_concentration.Male-pattern_baldness.Male-pattern_baldness.Cognitive_performance.Cognitive_performance.Hemoglobin_levels.Hemoglobin_levels.General_cognitive_ability.General_cognitive_ability.LDL_cholesterol_levels.LDL_cholesterol_levels.Intelligenc…
rs6843738	4	103936001	indexANDsecondary	A	0.831	0.0075	0.035	bmi	A	2.775e-09	-0.0103	0.0017	G	NA
rs56185013	4	106160133	index	A	0.2331	0.043	0.036	whradjbmi	A	2.492e-12	-0.0168	0.0024	G	Waist-to-hip_ratio_adjusted_for_BMI.Waist-hip_ratio
rs326845	4	112747919	index	A	0.8784	-0.0035	0.0229	bmi	A	3.228e-11	-0.0117	0.0018	G	Body_mass_index
rs4834272	4	113313986	index	C	0.815	-0.0086	0.0369	bmi	C	3.459e-10	0.0108	0.0017	C	Body_mass_index
rs1511022	4	120126233	index	T	0.1105	-0.0805	0.0504	whradjbmi	T	6.397e-10	0.0169	0.0027	C	NA
rs12509234	4	120319434	index	C	0.009517	0.0578	0.0223	bmi	C	3.893e-10	0.0116	0.0019	C	Body_mass_index
rs7680787	4	122624065	index	C	0.7441	-0.0084	0.0258	whradjbmi	C	1.171e-14	-0.0138	0.0018	C	Waist-hip_ratio.Waist-to-hip_ratio_adjusted_for_BMI
rs13101575	4	123617561	indexANDsecondary	G	0.3738	0.0334	0.0376	whradjbmi	G	1.096e-07	-0.0109	0.0021	G	NA
rs149921263	4	123923955	index	A	0.1994	0.0706	0.0551	whradjbmi	A	4.27e-14	0.0401	0.0053	G	Waist-to-hip_ratio_adjusted_for_BMI
rs307058	4	124029279	indexANDsecondary	G	0.3334	0.0263	0.0272	whradjbmi	G	8.034e-07	-0.0104	0.0021	G	NA
rs11726981	4	125220708	indexANDsecondary	C	0.6149	0.0134	0.0267	whradjbmi	C	1.26e-13	0.0149	0.002	C	Waist-hip_ratio.Waist-to-hip_ratio_adjusted_for_BMI
rs1451109	4	137071335	index	G	0.8472	0.0047	0.0243	bmi	G	1.355e-16	0.0158	0.0017	G	Body_mass_index
rs57800857	4	140863365	index	C	0.03565	-0.0785	0.0374	bmi	C	3.49e-15	-0.0157	0.002	C	Body_mass_index
rs951252	4	145825151	index	A	0.8181	0.0046	0.02	whradjbmi	A	3.44e-27	-0.0185	0.0017	G	Waist-hip_ratio.Hip_circumference.Waist-to-hip_ratio_adjusted_for_BMI
rs789351	4	145868370	index	T	0.7231	0.0081	0.0228	whr	T	7.567e-13	0.0123	0.0017	C	Waist-hip_ratio
rs3914628	4	147438019	index	C	0.3084	-0.0435	0.0427	bmi	C	6.914e-13	-0.0165	0.0023	C	Body_mass_index
rs13137905	4	15375668	index	G	0.4507	-0.0202	0.0268	whradjbmi	G	3.251e-10	-0.0128	0.002	G	NA
rs13110266	4	162129844	index	A	0.6964	0.0138	0.0354	bmi	A	3.956e-14	-0.0124	0.0016	G	Body_mass_index
rs11931941	4	163038864	index	A	0.6661	-0.0142	0.0329	bmi	A	4.75e-10	0.0125	0.002	C	Body_mass_index
rs6818414	4	16600664	index	T	0.1229	0.0606	0.0393	bmi	T	4.565e-09	-0.01	0.0017	C	Body_mass_index
rs1522569	4	171632637	index	G	0.8215	-0.0077	0.0343	bmi	G	1.599e-10	-0.0141	0.0022	G	Body_mass_index
rs6850421	4	180187034	index	A	0.3915	0.0254	0.0296	bmi	A	3.657e-09	0.0113	0.0019	G	Body_mass_index
rs1477890	4	18511738	index	A	0.3562	0.026	0.0281	bmi	A	6.122e-14	-0.0128	0.0017	G	Body_mass_index
rs73249175	4	20219595	index	G	0.8985	-0.0046	0.0361	bmi	G	1.624e-14	0.0221	0.0029	G	Body_mass_index
rs10019888	4	26062990	index	G	0.4521	0.0364	0.0484	whr	G	8.047e-17	0.0208	0.0023	G	HDL_cholesterol_levels.Waist-to-hip_ratio_adjusted_for_BMI.HDL_cholesterol.Waist-hip_ratio
rs4558863	4	26079129	index	C	0.8748	0.0043	0.0272	whradjbmi	C	4.69e-19	0.021	0.0024	C	NA
rs17644283	4	26308792	index	A	0.9162	-0.003	0.0286	whr	A	3.237e-14	0.0148	0.0018	G	Waist-hip_ratio
rs6853254	4	26352363	index	T	0.231	-0.0512	0.0427	whradjbmi	T	4.021e-17	0.0174	0.0019	G	Diabetes_mellitus_type_2.Waist-hip_ratio.Waist-to-hip_ratio_adjusted_for_BMI
rs4270551	4	30703243	index	A	0.07986	0.0878	0.0501	bmi	A	8.27e-12	0.0174	0.0026	C	General_risk_tolerance_(MTAG).Body_mass_index
rs3121419	4	3232257	index	T	0.5668	-0.02	0.0349	whr	T	1.59e-11	-0.0129	0.0019	C	Waist-hip_ratio
rs13130484	4	45175691	index	T	0.7902	-0.0067	0.0253	whr	T	7.834e-15	0.0147	0.0017	C	Waist-hip_ratio.Childhood_body_mass_index.Body_fat_percentage.Body_mass_index_(joint_analysis_main_effects_and_physical_activity_interaction).Body_mass_index.Obesity.Hand_grip_strength
rs10938397	4	45182527	index	G	0.9792	0.0009	0.0345	bmi	G	2.42e-86	0.0322	0.0016	G	Fat-free_mass.Body_mass_index.Waist_circumference.BMI_in_smokers.Obesity.Body_mass_index_in_physically_active_individuals.Childhood_body_mass_index.Hip_circumference.Body_mass_index_(joint_analysis_main_effects_and_smoking_interaction).Menarche_(age_at_onset).BMI_in_non-smokers.BMI_(adjusted_for_smoking_behaviour).Body_mass_index_(adult).BMI_at_adiposity_rebound.Body_mass_index_(joint_analysis_ma…
rs11722554	4	5016883	index	A	0.6064	0.0503	0.0977	whradjbmi	A	1.319e-11	-0.0334	0.0049	G	Waist_circumference_adjusted_for_body_mass_index.Height.Waist-to-hip_ratio_adjusted_for_BMI
rs4689977	4	5022496	indexANDsecondary	A	0.7786	-0.0131	0.0465	whradjbmi	A	1.365e-10	0.0153	0.0024	G	NA
rs6832762	4	53287576	index	A	0.1317	0.0594	0.0394	bmi	A	3.018e-09	-0.0101	0.0017	G	Body_mass_index
rs861029	4	56245637	index	C	0.4351	-0.0285	0.0365	whr	C	4.364e-11	0.0135	0.002	C	Waist-hip_ratio
rs10462028	4	56298300	index	A	0.4572	-0.016	0.0216	whradjbmi	A	2.949e-20	0.0189	0.0019	G	Waist-hip_ratio.Waist-to-hip_ratio_adjusted_for_BMI
rs1346841	4	65651730	index	A	0.01025	-0.0593	0.0231	bmi	A	3.183e-13	-0.0126	0.0017	G	Body_mass_index
rs10002111	4	67815504	index	A	0.8572	-0.0048	0.0267	bmi	A	1.257e-09	0.0125	0.0021	G	Body_mass_index
rs17001561	4	77096118	index	A	0.6657	0.0138	0.032	bmi	A	1.808e-10	0.0145	0.0023	G	Body_mass_index
rs35851183	4	80717182	index	G	0.2968	0.048	0.046	bmi	G	1.069e-09	0.0121	0.002	G	Body_mass_index
rs1481012	4	89039082	index	G	0.2099	-0.0528	0.0421	bmi	G	5.108e-13	-0.0188	0.0026	G	Body_mass_index.Kidney_stones.Tea_consumption.Response_to_statins_(LDL_cholesterol_change).Urate_levels.Bitter_beverage_consumption.Urate_levels_in_obese_individuals.Coffee_consumption_(cups_per_day).Gout
rs2167750	4	89730074	index	T	0.9761	-0.0014	0.0468	whr	T	6.473e-26	0.0199	0.0018	C	Waist-to-hip_ratio_adjusted_for_BMI.Waist-hip_ratio.Waist_circumference_adjusted_for_body_mass_index.
rs2167750	4	89730074	index	T	0.9761	-0.0014	0.0468	whradjbmi	T	5.529e-50	0.0274	0.0018	C	Waist-hip_ratio.Waist-to-hip_ratio_adjusted_for_BMI.Waist_circumference_adjusted_for_body_mass_index.
rs2870710	4	94411606	index	G	0.8359	0.0071	0.0342	bmi	G	9.406e-13	-0.0155	0.0022	G	Body_mass_index
rs7678054	4	95093855	index	A	2.259e-05	0.1132	0.0267	bmi	A	4.574e-09	-0.0099	0.0017	G	Body_mass_index
rs2241743	4	96091524	index	G	0.08367	-0.0606	0.035	bmi	G	8.566e-11	0.0106	0.0016	G	Body_mass_index
rs11724804	4	965779	index	A	5.312e-11	0.1546	0.0236	whr	A	4.979e-17	-0.0165	0.0018	G	Waist-to-hip_ratio_adjusted_for_BMI.Systemic_sclerosis.Systemic_sclerosis.Waist-hip_ratio.Limited_cutaneous_systemic_scleroderma.Limited_cutaneous_systemic_scleroderma.Primary_biliary_cholangitis.Primary_biliary_cholangitis
rs11724804	4	965779	index	A	5.312e-11	0.1546	0.0236	whradjbmi	A	7.607e-18	-0.017	0.0018	G	Waist-hip_ratio.Waist-to-hip_ratio_adjusted_for_BMI.Primary_biliary_cholangitis.Primary_biliary_cholangitis.Limited_cutaneous_systemic_scleroderma.Limited_cutaneous_systemic_scleroderma.Systemic_sclerosis.Systemic_sclerosis
rs4703019	5	102053558	index	A	0.8723	0.004	0.0248	bmi	A	4.933e-10	0.0102	0.0016	G	Body_mass_index
rs17154889	5	102305065	index	A	0.3066	0.0458	0.0448	whradjbmi	A	3.899e-16	-0.0158	0.0019	C	Waist-hip_ratio.Waist_circumference_adjusted_for_body_mass_index.Waist-to-hip_ratio_adjusted_for_BMI
rs2447832	5	103933473	index	T	0.4742	-0.0384	0.0537	bmi	T	1.877e-10	0.0109	0.0017	C	Body_mass_index
rs2161097	5	103945178	index	T	0.3635	-0.0185	0.0203	whr	T	2.107e-12	0.0126	0.0018	C	Waist-hip_ratio
rs11739877	5	105876806	index	C	0.8194	0.0053	0.0232	bmi	C	4.006e-11	-0.0116	0.0018	C	Body_mass_index
rs4395620	5	106328326	index	C	0.1546	-0.0354	0.0249	whr	C	3.568e-09	-0.0106	0.0018	C	Waist-hip_ratio
rs4382152	5	106379106	index	C	0.004486	-0.0584	0.0205	bmi	C	1.928e-09	-0.0104	0.0017	C	Body_mass_index
rs288230	5	107422067	index	C	0.5618	0.019	0.0328	bmi	C	4.666e-23	-0.0238	0.0023	C	Body_mass_index
rs1822489	5	112542527	index	A	0.1474	0.0364	0.0251	whr	A	1.521e-10	0.0122	0.0019	G	Waist-hip_ratio
rs1045241	5	118729286	index	T	0.5237	-0.0382	0.0599	whr	T	8.856e-11	-0.0123	0.0019	C	Waist-to-hip_ratio_adjusted_for_BMI.HDL_cholesterol_levels.HDL_cholesterol_levels.Triglycerides.Triglycerides.Waist-hip_ratio.Waist-to-hip_ratio_adjusted_for_BMI_x_sex_x_age_interaction_(4df_test).Waist-to-hip_ratio_adjusted_for_BMI_(adjusted_for_smoking_behaviour).Apolipoprotein_A1_levels.Apolipoprotein_A1_levels.High_density_lipoprotein_cholesterol_levels.High_density_lipoprotein_cholesterol_le…
rs1045241	5	118729286	index	T	0.5237	-0.0382	0.0599	whradjbmi	T	3.511e-19	-0.0185	0.0019	C	Triglyceride_levels.Triglyceride_levels.HDL_cholesterol.HDL_cholesterol.Triglycerides.Triglycerides.HDL_cholesterol_levels.HDL_cholesterol_levels.Waist-to-hip_ratio_adjusted_for_BMI_x_sex_interaction.Waist-to-hip_ratio_adjusted_for_BMI_x_sex_interaction.Waist-to-hip_ratio_adjusted_for_BMI_(age_>50).Waist-to-hip_ratio_adjusted_for_BMI_(age_>50).Waist-to-hip_ratio_adjusted_for_body_mass_index.Waist…
rs6864049	5	124330522	index	A	0.3319	-0.033	0.0341	bmi	A	1.475e-13	-0.0121	0.0016	G	Body_mass_index.Body_mass_index_in_physically_active_individuals.Body_mass_index_(joint_analysis_main_effects_and_physical_activity_interaction)
rs17764730	5	127357526	index	T	0.4634	-0.0188	0.0256	whradjbmi	T	9.679e-15	-0.0162	0.0021	C	Waist-hip_ratio.Lung_function_(FVC).Appendicular_lean_mass
rs1029472	5	130867733	index	G	0.02314	0.1713	0.0754	whradjbmi	G	1.744e-09	0.0251	0.0042	G	Waist-to-hip_ratio_adjusted_for_BMI
rs11747001	5	132412299	index	G	0.772	-0.009	0.0312	whr	G	8.389e-15	-0.0154	0.002	G	Waist-to-hip_ratio_adjusted_for_BMI.Waist-hip_ratio.
rs11747001	5	132412299	index	G	0.772	-0.009	0.0312	whradjbmi	G	7.734e-15	-0.0172	0.002	G	Waist-to-hip_ratio_adjusted_for_BMI.Waist-hip_ratio.
rs329124	5	133865452	index	G	0.1257	-0.0416	0.0271	bmi	G	4.255e-15	-0.0135	0.0017	G	Mental_health_study_participation_(completed_survey).Smoking_initiation_(ever_regular_vs_never_regular).Educational_attainment_(MTAG).Body_mass_index.Coffee_consumption.Smoking_initiation_(ever_regular_vs_never_regular)_(MTAG).Smoking_status
rs6888866	5	136558411	indexANDsecondary	C	0.7034	0.0088	0.023	bmi	C	8.75e-10	-0.0104	0.0017	C	NA
rs10055995	5	137698299	index	C	0.6665	-0.0098	0.0229	whradjbmi	C	1.938e-09	0.0109	0.0018	C	NA
rs975385	5	141858677	index	T	0.5184	0.0143	0.0221	whradjbmi	T	5.293e-10	-0.0114	0.0018	C	NA
rs34000	5	141973501	index	C	0.1124	-0.0494	0.0311	whradjbmi	C	3.681e-14	-0.014	0.0019	C	Waist-to-hip_ratio_adjusted_for_BMI.Waist-hip_ratio
rs13155259	5	144623437	index	G	0.4557	0.0322	0.0431	bmi	G	2.33e-10	0.0114	0.0018	G	Body_mass_index
rs10463416	5	148572915	index	A	0.5131	0.0185	0.0283	whradjbmi	A	9.284e-14	0.0137	0.0018	G	Waist-to-hip_ratio_adjusted_for_BMI
rs79664277	5	149859889	index	A	0.2684	0.1011	0.0914	whradjbmi	A	2.339e-09	0.021	0.0035	G	NA
rs17489682	5	152312444	indexANDsecondary	G	0.4298	0.0196	0.0248	bmi	G	1.324e-06	-0.0086	0.0018	G	NA
rs2962808	5	152527390	indexANDsecondary	A	0.1074	-0.0364	0.0226	bmi	A	5.957e-10	0.0132	0.0021	G	NA
rs10044136	5	153546808	index	G	0.6087	0.0158	0.0308	bmi	G	3.059e-18	0.0162	0.0017	G	Body_mass_index
rs4454042	5	155824774	index	T	0.5351	-0.0156	0.0252	whr	T	1.368e-10	0.0127	0.002	C	Waist-hip_ratio
rs1122080	5	158015903	index	A	0.65	-0.02	0.0441	whr	A	1.603e-09	-0.0131	0.0022	G	Waist-hip_ratio
rs7734385	5	158460212	index	A	0.4056	0.0436	0.0525	bmi	A	6.084e-10	-0.0101	0.0016	G	Waist_circumference_adjusted_for_body_mass_index.Body_mass_index
rs2861089	5	164557954	index	A	0.8946	0.003	0.0226	bmi	A	1.549e-09	0.0105	0.0017	T	Body_mass_index
rs2053682	5	170599327	index	C	0.1724	-0.0688	0.0504	bmi	C	2.591e-17	-0.017	0.0018	C	Body_mass_index
rs755643	5	173136667	index	A	0.9692	-0.0015	0.0389	whradjbmi	A	1.561e-09	-0.0119	0.002	G	Waist-to-hip_ratio_adjusted_for_BMI.Waist-hip_ratio
rs6556301	5	176527577	index	T	0.7079	-0.0097	0.026	bmi	T	8.137e-11	-0.0113	0.0017	G	Waist-to-hip_ratio_adjusted_for_BMI_(joint_analysis_main_effects_and_smoking_interaction).Waist-to-hip_ratio_adjusted_for_BMI_(joint_analysis_main_effects_and_smoking_interaction).Waist-to-hip_ratio_adjusted_for_body_mass_index.Sitting_height_ratio.Sitting_height_ratio.Waist_circumference_adjusted_for_BMI_in_smokers.Waist_circumference_adjusted_for_BMI_in_smokers.Waist-to-hip_ratio_adjusted_for_B…
rs6556301	5	176527577	index	T	0.7079	-0.0097	0.026	whradjbmi	T	2.026e-26	0.0206	0.0018	G	Waist_circumference_adjusted_for_BMI_in_smokers.Waist_circumference_adjusted_for_BMI_in_smokers.Waist_circumference_adjusted_for_BMI_(joint_analysis_main_effects_and_physical_activity_interaction).Waist-to-hip_ratio_adjusted_for_BMI.Waist_circumference_adjusted_for_BMI_in_active_individuals.Waist-to-hip_ratio_adjusted_for_BMI_(joint_analysis_main_effects_and_smoking_interaction).Waist-to-hip_rati…
rs6890310	5	27193573	index	A	0.5054	0.0254	0.0381	bmi	A	3.287e-10	-0.0119	0.0019	G	Body_mass_index
rs3792751	5	32773314	index	T	0.2347	0.0373	0.0314	whradjbmi	T	1.41e-14	0.0136	0.0018	C	Waist-hip_ratio.Waist-to-hip_ratio_adjusted_for_BMI
rs299615	5	34042097	index	A	0.5183	0.051	0.0789	whradjbmi	A	1.708e-09	-0.0148	0.0025	G	Waist-to-hip_ratio_adjusted_for_BMI.Waist-hip_ratio
rs698147	5	3513485	index	A	0.01493	-0.0574	0.0236	bmi	A	9.672e-12	0.0116	0.0017	G	Body_mass_index
rs11134029	5	4025324	index	C	0.1462	0.061	0.042	whradjbmi	C	5.724e-13	-0.0143	0.002	C	NA
rs12189178	5	50914726	index	T	0.2269	-0.073	0.0604	bmi	T	4.301e-14	0.0348	0.0046	C	Body_mass_index
rs2448	5	53302354	index	C	0.2991	0.0254	0.0244	whr	C	4.621e-15	-0.0158	0.002	C	Waist-hip_ratio
rs1541681	5	53304620	index	T	0.5702	0.0172	0.0302	whradjbmi	T	1.279e-09	-0.0123	0.002	G	NA
rs7721054	5	54890802	index	T	0.01346	-0.097	0.0392	whradjbmi	T	1.559e-16	0.0169	0.0019	C	Waist-hip_ratio.Waist-to-hip_ratio_adjusted_for_BMI
rs455660	5	55816888	indexANDsecondary	T	0.03172	-0.1023	0.0476	whr	T	2.219e-25	0.0238	0.0022	C	Waist-to-hip_ratio_adjusted_for_BMI_in_active_individuals.Waist-to-hip_ratio_adjusted_for_BMI.Waist_circumference_adjusted_for_body_mass_index.Waist-hip_ratio.Waist-to-hip_ratio_adjusted_for_BMI_(joint_analysis_for_main_effect_and_physical_activity_interaction).Waist-to-hip_ratio_adjusted_for_body_mass_index
rs455660	5	55816888	indexANDsecondary	T	0.03172	-0.1023	0.0476	whradjbmi	T	1.784e-34	0.0279	0.0022	C	Waist-to-hip_ratio_adjusted_for_BMI.Waist-hip_ratio.Waist_circumference_adjusted_for_body_mass_index.Waist-to-hip_ratio_adjusted_for_BMI_in_active_individuals.Waist-to-hip_ratio_adjusted_for_body_mass_index.Waist-to-hip_ratio_adjusted_for_BMI_(joint_analysis_for_main_effect_and_physical_activity_interaction)
rs7714712	5	60732552	index	A	0.7744	-0.0089	0.0312	bmi	A	2.309e-10	-0.0112	0.0018	C	Body_mass_index
rs4700608	5	63026280	index	C	0.1742	0.0275	0.0203	bmi	C	4.324e-17	0.0155	0.0017	C	Body_mass_index
rs6876731	5	63930252	indexANDsecondary	G	0.3455	0.0377	0.0399	bmi	G	1.351e-10	-0.013	0.002	G	NA
rs12522567	5	64087023	index	T	0.04424	0.0618	0.0307	bmi	T	2.307e-13	0.0119	0.0016	G	Body_mass_index
rs6867518	5	64679283	index	C	0.1898	-0.0775	0.0591	whradjbmi	C	1.927e-11	0.018	0.0027	C	Waist-to-hip_ratio_adjusted_for_BMI.Waist-hip_ratio.Waist_circumference_adjusted_for_body_mass_index
rs249612	5	66200783	index	C	0.9003	-0.0047	0.0376	bmi	C	4.905e-13	-0.0153	0.0021	C	Body_mass_index
rs2112347	5	75015242	index	G	0.6002	0.0181	0.0346	bmi	G	1.173e-58	-0.0276	0.0017	G	Waist_circumference.Waist_circumference.Body_mass_index.Obesity.Obesity.Hip_circumference.Hip_circumference.Body_mass_index_(joint_analysis_main_effects_and_physical_activity_interaction).Body_mass_index_(joint_analysis_main_effects_and_physical_activity_interaction).Body_mass_index_in_physically_active_individuals.Body_mass_index_in_physically_active_individuals.Waist-hip_ratio.BMI_(adjusted_for…
rs2112347	5	75015242	index	G	0.6002	0.0181	0.0346	whr	G	8.407e-15	-0.015	0.0017	G	Body_mass_index.Body_mass_index_(joint_analysis_main_effects_and_physical_activity_interaction).Body_mass_index_(joint_analysis_main_effects_and_physical_activity_interaction).Obesity.Obesity.Body_mass_index_in_physically_active_individuals.Body_mass_index_in_physically_active_individuals.BMI_in_non-smokers.BMI_in_non-smokers.Body_mass_index_(joint_analysis_main_effects_and_smoking_interaction).B…
rs2227831	5	76023494	indexANDsecondary	G	0.6436	-0.0605	0.1307	whradjbmi	G	1.651e-09	0.0258	0.0043	G	Mean_corpuscular_hemoglobin.Mean_platelet_volume
rs7708285	5	76425867	index	G	0.7486	-0.0153	0.0478	whradjbmi	G	2.998e-12	0.0132	0.0019	G	NA
rs1382894	5	76599022	index	T	0.992	0.0003	0.0299	whr	T	9.152e-10	-0.0114	0.0019	T	Waist-hip_ratio
rs10942267	5	80841914	index	G	0.8049	0.0077	0.0311	bmi	G	6.532e-16	-0.0148	0.0018	G	Body_mass_index
rs323742	5	86769015	indexANDsecondary	T	0.3086	-0.1366	0.1342	bmi	T	2.906e-13	0.0394	0.0054	T	NA
rs6884773	5	87715465	indexANDsecondary	G	0.9749	0.0007	0.0222	bmi	G	1.56e-20	-0.0183	0.002	G	NA
rs6884773	5	87715465	indexANDsecondary	G	0.9749	0.0007	0.0222	whr	G	1.912e-10	-0.0132	0.0021	G	NA
rs1501673	5	87963600	index	A	0.3277	0.0332	0.034	bmi	A	2.725e-28	0.0289	0.0025	G	Body_mass_index.Neuroticism
rs2161228	5	88001798	index	T	0.005327	0.2617	0.0939	whr	T	4.317e-11	0.0192	0.0029	C	Waist-hip_ratio
rs12652212	5	88808594	indexANDsecondary	G	0.2333	-0.0298	0.025	bmi	G	1.633e-15	0.0131	0.0016	G	NA
rs159032	5	94206202	index	T	0.9511	0.0017	0.0277	bmi	T	6.235e-10	0.0124	0.002	C	Body_mass_index
rs7713317	5	95716722	index	G	0.2089	0.0385	0.0307	bmi	G	1.959e-17	0.0166	0.0018	G	Body_mass_index
rs1837269	5	95859144	indexANDsecondary	C	0.3283	0.0353	0.0361	bmi	C	2.655e-15	0.015	0.0017	C	Body_mass_index
rs3822683	5	96080883	index	G	0.01774	-0.1002	0.0422	bmi	G	1.445e-10	-0.0131	0.002	G	Body_mass_index
rs325220	5	98304564	index	A	0.01767	-0.0556	0.0234	bmi	A	3.564e-09	-0.0106	0.0018	G	Body_mass_index
rs2503099	6	100610101	index	G	0.01381	-0.0714	0.029	whr	G	8.298e-17	0.0214	0.0023	G	Waist-hip_ratio
rs2503100	6	100613915	index	G	0.01049	-0.074	0.0289	whradjbmi	G	4.856e-22	0.0245	0.0024	G	Waist-to-hip_ratio_adjusted_for_BMI
rs12209887	6	101156806	index	A	0.1372	-0.0366	0.0246	bmi	A	1.781e-11	0.0114	0.0017	G	Body_mass_index
rs1417665	6	104816944	index	C	0.9832	-0.0006	0.0285	bmi	C	5.492e-15	-0.0186	0.0022	C	Body_mass_index
rs12206094	6	108906200	index	T	0.6766	0.0104	0.025	bmi	T	1.927e-15	-0.0143	0.0018	C	Body_mass_index.Waist-hip_ratio.
rs12206094	6	108906200	index	T	0.6766	0.0104	0.025	whr	T	2.207e-10	-0.0119	0.0019	C	Waist-hip_ratio.Body_mass_index.Body_mass_index
rs2357760	6	120213880	index	G	0.5861	0.0126	0.0232	bmi	G	2.106e-16	-0.0143	0.0017	G	Waist-hip_ratio.Body_mass_index.Body_mass_index
rs2357760	6	120213880	index	G	0.5861	0.0126	0.0232	whr	G	3.804e-10	-0.0113	0.0018	G	Waist-hip_ratio.Body_mass_index.Body_mass_index
rs2228213	6	12124855	index	A	0.6671	-0.0106	0.0245	bmi	A	5.498e-14	-0.0144	0.0017	G	Body_mass_index
rs7753502	6	127205732	indexANDsecondary	T	0.3902	-0.0277	0.0322	whradjbmi	T	1.291e-30	0.0208	0.0017	C	NA
rs2489631	6	127490599	indexANDsecondary	C	0.5189	-0.0214	0.0332	whradjbmi	C	2.03e-122	-0.0403	0.0017	C	NA
rs9388766	6	130354855	index	T	0.9982	0.0001	0.0443	whradjbmi	T	3.963e-17	-0.017	0.0019	C	Spherical_equivalent_or_myopia_(age_of_diagnosis).Triglyceride_levels.C-reactive_protein_levels.Hip_circumference_adjusted_for_BMI.Waist-hip_ratio.Waist-to-hip_ratio_adjusted_for_BMI
rs7740107	6	130374461	index	T	0.5592	-0.0212	0.0363	bmi	T	2.579e-09	0.0115	0.0019	T	Height.Hematocrit.Appendicular_lean_mass.Red_blood_cell_count.Estimated_glomerular_filtration_rate.Body_mass_index.White_blood_cell_count.Chronic_kidney_disease
rs11757278	6	13180454	index	C	0.1059	-0.0511	0.0316	bmi	C	6.916e-13	-0.0133	0.0019	C	Body_mass_index
rs2246012	6	131898208	index	C	0.1993	0.0539	0.042	bmi	C	1.154e-13	0.0161	0.0022	C	Type_2_diabetes.Apolipoprotein_A1_levels.Body_mass_index
rs3757298	6	132785016	index	C	0.09283	0.0733	0.0436	whradjbmi	C	6.064e-12	0.0205	0.003	C	NA
rs605066	6	139829666	index	C	0.953	0.0037	0.0627	whr	C	2.381e-23	0.0192	0.0018	C	Waist-to-hip_ratio_adjusted_for_BMI.HDL_cholesterol.HDL_cholesterol_levels.Waist-hip_ratio.High_density_lipoprotein_cholesterol_levels.Triglycerides
rs634869	6	139831757	index	T	0.1189	-0.0668	0.0428	whradjbmi	T	2.598e-37	0.0229	0.0017	C	Waist-hip_ratio.HDL_cholesterol_levels.Waist-to-hip_ratio_adjusted_for_BMI.Triglyceride_levels.Waist_circumference_adjusted_for_body_mass_index
rs9376609	6	141671732	index	A	0.6648	-0.0104	0.0239	bmi	A	1.662e-10	0.0112	0.0018	G	Body_mass_index
rs6922607	6	142703483	index	G	0.1073	-0.0491	0.0305	bmi	G	1.851e-09	0.013	0.0022	G	Body_mass_index
rs765875	6	143185683	index	T	0.538	0.0135	0.0219	bmi	T	1.077e-14	-0.0132	0.0017	C	Body_mass_index
rs9296938	6	14573063	index	A	0.3001	-0.0263	0.0254	whr	A	1.502e-12	-0.0145	0.002	G	Waist-hip_ratio
rs6932767	6	14595873	index	G	0.903	-0.0047	0.0387	whradjbmi	G	4.256e-12	-0.0154	0.0022	G	Waist-hip_ratio.Waist_circumference_adjusted_for_body_mass_index.Waist-to-hip_ratio_adjusted_for_BMI
rs112266013	6	15230743	index	A	0.1313	0.0702	0.0465	whr	A	3.168e-09	-0.0167	0.0028	G	Waist-hip_ratio
rs672341	6	153455994	index	A	0.7281	-0.0112	0.0321	whr	A	7.964e-10	-0.0122	0.002	G	Waist-hip_ratio
rs10499276	6	154309808	index	T	0.7856	0.0123	0.0453	bmi	T	1.792e-13	0.018	0.0024	C	Body_mass_index
rs668871	6	160769811	index	T	0.1902	-0.0448	0.0342	whr	T	7.192e-12	-0.0134	0.002	C	Waist-hip_ratio.Waist-to-hip_ratio_adjusted_for_BMI.Height
rs541091	6	160770552	index	A	0.1348	-0.0476	0.0318	whradjbmi	A	2.987e-23	-0.0199	0.0019	G	NA
rs487152	6	160774486	index	A	0.1252	-0.0488	0.0318	bmi	A	2.984e-11	0.0108	0.0016	C	Body_mass_index
rs13191362	6	163033350	index	G	0.9445	0.0024	0.0344	bmi	G	4.079e-18	-0.0235	0.0025	G	Body_mass_index_(joint_analysis_main_effects_and_physical_activity_interaction).Body_mass_index.BMI_(adjusted_for_smoking_behaviour).Body_mass_index_in_physically_active_individuals.BMI_in_non-smokers.Body_mass_index_(joint_analysis_main_effects_and_smoking_interaction)
rs847747	6	40080069	indexANDsecondary	T	0.1884	-0.0477	0.0363	bmi	T	4.115e-09	-0.0109	0.0018	G	NA
rs1359521	6	40298894	indexANDsecondary	G	0.8901	-0.0053	0.0385	bmi	G	7.24e-07	0.0129	0.0026	G	NA
rs12193797	6	41748352	index	G	0.3195	0.0518	0.0521	bmi	G	3.333e-09	-0.0168	0.0028	G	Appendicular_lean_mass.Body_mass_index
rs6931385	6	42677834	index	C	0.7553	0.0094	0.03	bmi	C	5.641e-11	-0.0111	0.0017	C	Body_mass_index
rs9381254	6	43789260	indexANDsecondary	T	0.4987	0.025	0.0369	whradjbmi	T	7.618e-18	-0.0182	0.0019	C	NA
rs9369425	6	43810974	index	G	0.1444	-0.0959	0.0657	whr	G	1.089e-20	-0.0195	0.0019	G	Type_2_diabetes.Waist-hip_ratio
rs9472138	6	43811762	indexANDsecondary	T	0.5799	0.013	0.0235	whradjbmi	T	4.095e-25	-0.0206	0.0019	C	Thyroid_hormone_levels.Type_2_diabetes
rs857601	6	44805214	index	G	0.2741	-0.0259	0.0237	bmi	G	3.771e-09	-0.011	0.0019	G	Body_mass_index
rs10498767	6	46363557	index	C	0.02578	0.0515	0.0231	bmi	C	5.032e-16	-0.0138	0.0017	G	Body_mass_index
rs2206277	6	50798526	index	T	0.7698	0.0112	0.0384	bmi	T	1.822e-80	0.0408	0.0021	C	Childhood_obesity.Hip_circumference.Body_mass_index.Metabolic_syndrome_(bivariate_traits).Obesity
rs987237	6	50803050	index	G	0.7704	0.0114	0.0392	whr	G	9.975e-17	0.02	0.0022	G	Body_mass_index.Body_mass_index_(joint_analysis_main_effects_and_physical_activity_interaction).Body_mass_index_in_physically_active_individuals.Body_mass_index_variance.Waist-hip_ratio.Childhood_body_mass_index.Adiposity.Waist_circumference.Waist_circumference_variance
rs9395645	6	50934086	indexANDsecondary	A	0.4189	-0.046	0.057	whr	A	1.196e-13	-0.0202	0.0027	T	NA
rs9370243	6	53789830	index	T	0.4087	-0.0398	0.0482	whr	T	1.131e-09	0.0198	0.0032	G	Waist-hip_ratio.Type_2_diabetes
rs816367	6	53995542	index	G	0.01992	-0.0707	0.0304	bmi	G	1.015e-09	0.0107	0.0017	G	Body_mass_index
rs2622274	6	64240516	index	T	0.2658	-0.0348	0.0313	bmi	T	3.23e-10	-0.0107	0.0017	G	Body_mass_index
rs1294432	6	6745027	index	C	0.05129	0.0406	0.0208	whradjbmi	C	5.237e-44	-0.0251	0.0017	C	Waist-hip_ratio
rs4959402	6	6771096	indexANDsecondary	T	0.8268	-0.0087	0.0399	whradjbmi	T	1.772e-16	0.0184	0.002	C	NA
rs6916553	6	70146918	index	A	0.6738	0.01	0.0236	bmi	A	2.64e-09	-0.0121	0.002	G	Body_mass_index
rs1334576	6	7211818	index	A	0.8011	-0.0068	0.0271	whr	A	1.66e-19	-0.0162	0.0018	G	Waist-to-hip_ratio_adjusted_for_BMI_(additive_genetic_model).Waist-to-hip_ratio_adjusted_for_BMI_(additive_genetic_model).Waist-to-hip_ratio_adjusted_for_BMI.Waist-hip_ratio.Chronic_obstructive_pulmonary_disease.Chronic_obstructive_pulmonary_disease.Pulse_pressure.Pulse_pressure
rs1334576	6	7211818	index	A	0.8011	-0.0068	0.0271	whradjbmi	A	3.464e-18	-0.0171	0.0018	G	Waist-hip_ratio.Waist-to-hip_ratio_adjusted_for_BMI.Pulse_pressure.Pulse_pressure.Waist-to-hip_ratio_adjusted_for_BMI_(additive_genetic_model).Waist-to-hip_ratio_adjusted_for_BMI_(additive_genetic_model).Chronic_obstructive_pulmonary_disease.Chronic_obstructive_pulmonary_disease
rs12527712	6	80916967	index	T	0.4662	-0.0286	0.0393	whr	T	3.377e-15	0.0284	0.0033	C	Waist-hip_ratio.
rs12527712	6	80916967	index	T	0.4662	-0.0286	0.0393	whradjbmi	T	6.845e-22	0.0339	0.0033	C	Waist-hip_ratio.
rs3812126	6	80952701	indexANDsecondary	T	0.01247	-0.054	0.0216	whradjbmi	T	4.81e-12	-0.0125	0.0018	C	NA
rs1902066	6	81346033	indexANDsecondary	T	0.2048	0.059	0.0465	whr	T	2.917e-16	-0.0146	0.0018	C	Breast_cancer.Waist-to-hip_ratio_adjusted_for_BMI
rs1902066	6	81346033	indexANDsecondary	T	0.2048	0.059	0.0465	whradjbmi	T	2.384e-20	-0.018	0.0018	C	Breast_cancer.Waist-to-hip_ratio_adjusted_for_BMI
rs9341990	6	85391568	index	A	0.08239	-0.0558	0.0321	whradjbmi	A	9.459e-14	0.0151	0.0018	G	Waist-to-hip_ratio_adjusted_for_BMI
rs9362083	6	85396119	index	T	0.1698	-0.0455	0.0332	whr	T	7.838e-11	0.0117	0.0018	T	Waist-hip_ratio.Waist-to-hip_ratio_adjusted_for_BMI.Waist_circumference_adjusted_for_body_mass_index
rs16882001	6	90322237	index	G	0.03798	-0.156	0.0752	bmi	G	3.261e-09	0.0227	0.0038	G	Body_mass_index
rs17448885	6	97385975	index	G	0.9901	-0.0004	0.0322	bmi	G	4.991e-09	-0.0105	0.0018	G	Body_mass_index.Waist-hip_ratio.
rs17448885	6	97385975	index	G	0.9901	-0.0004	0.0322	whr	G	3.325e-09	-0.011	0.0019	G	Body_mass_index.Waist-hip_ratio.
rs9320823	6	98429337	index	T	0.9355	0.0018	0.0222	bmi	T	2.073e-18	-0.0165	0.0017	C	Hand_grip_strength.Body_fat_percentage.Predicted_visceral_adipose_tissue.Mental_health_study_participation_(provided_email_address).Body_mass_index
rs901630	6	98539519	index	T	0.7725	-0.0094	0.0327	whr	T	6.814e-12	-0.0119	0.0017	C	Waist-hip_ratio.Body_mass_index.Intelligence_(MTAG)
rs1048303	7	100804140	index	C	0.3224	0.0282	0.0285	bmi	C	1.493e-10	0.011	0.0017	C	Body_mass_index
rs372321	7	101721006	index	A	0.3995	0.0306	0.0364	whr	A	1.72e-11	0.0156	0.0023	G	Waist-hip_ratio
rs402294	7	101723260	index	A	0.3686	0.0493	0.0548	whradjbmi	A	2.905e-09	0.014	0.0024	G	NA
rs2299383	7	103418846	index	T	0.2227	-0.027	0.0221	bmi	T	6.892e-20	0.0162	0.0016	C	Body_mass_index.Type_2_diabetes
rs1142	7	104756326	index	T	0.1766	0.0377	0.0279	whr	T	2.057e-14	0.0149	0.0018	C	Waist-hip_ratio.Height.Advanced_age-related_macular_degeneration
rs1544474	7	107612629	indexANDsecondary	G	0.9709	-0.0019	0.0521	whradjbmi	G	7.108e-18	0.0161	0.0017	G	Waist-to-hip_ratio_adjusted_for_BMI
rs4727695	7	107614003	index	G	0.7891	0.0141	0.0527	whr	G	1.846e-13	-0.0215	0.0029	G	Waist-to-hip_ratio_adjusted_for_BMI_x_sex_x_age_interaction_(4df_test).Waist-to-hip_ratio_adjusted_for_BMI.Waist-hip_ratio
rs11770285	7	107616011	index	G	0.7988	0.0136	0.0534	whradjbmi	G	7.057e-21	-0.0309	0.0031	G	not_provided.Waist-to-hip_ratio_adjusted_for_BMI
rs1721447	7	109214139	index	G	0.2534	-0.0276	0.0241	bmi	G	3.793e-09	0.01	0.0017	G	Body_mass_index
rs4476935	7	112987650	index	T	0.9098	0.0031	0.0273	whr	T	1.54e-09	-0.0108	0.0018	C	Waist-hip_ratio
rs12705916	7	113492834	index	C	0.05344	-0.1047	0.0542	bmi	C	1.394e-15	0.0156	0.0018	C	Body_mass_index
rs12705979	7	114334571	indexANDsecondary	T	0.07848	0.0933	0.053	bmi	T	4.155e-12	0.0117	0.0017	C	NA
rs38911	7	116895163	indexANDsecondary	A	0.1425	0.0314	0.0214	whradjbmi	A	1.469e-13	0.0133	0.0018	G	Ulcerative_colitis
rs10249651	7	117064625	index	C	0.1151	0.0499	0.0317	whradjbmi	C	1.224e-16	0.0147	0.0018	C	Coronary_artery_disease
rs6942652	7	120889272	index	C	0.126	-0.0359	0.0235	whr	C	2.182e-12	-0.0126	0.0018	G	Waist-hip_ratio
rs2222543	7	120902185	index	C	0.4604	-0.0268	0.0362	whradjbmi	C	1.622e-15	-0.0147	0.0018	G	Waist-to-hip_ratio_adjusted_for_BMI.Waist-hip_ratio
rs1899689	7	121964349	index	T	0.804	0.0051	0.0205	bmi	T	4.197e-13	0.012	0.0017	C	Body_mass_index
rs13229637	7	136717447	index	C	0.9335	-0.0038	0.0456	whr	C	1.907e-10	-0.0159	0.0025	C	Waist-hip_ratio
rs62491456	7	139885277	index	T	0.03199	0.1745	0.0813	bmi	T	1.294e-09	0.0197	0.0033	G	Body_mass_index
rs2907948	7	150638484	index	A	0.9325	-0.002	0.0236	bmi	A	1.945e-14	-0.0145	0.0019	G	Body_mass_index
rs6968554	7	17287106	index	A	0.7587	-0.0109	0.0353	bmi	A	2.342e-10	-0.0107	0.0017	G	Body_mass_index.Estimated_glomerular_filtration_rate.Caffeine_metabolism_(plasma_1.7-dimethylxanthine_(paraxanthine)_to_1.3.7-trimethylxanthine_(caffeine)_ratio).Caffeine_metabolism_(plasma_1.3.7-trimethylxanthine_(caffeine)_level).Coffee_consumption_(cups_per_day).Blood_metabolite_levels.Coffee_consumption
rs4721823	7	19785888	index	C	0.4452	-0.0299	0.0392	bmi	C	4.523e-09	-0.0143	0.0024	G	Body_mass_index
rs7798002	7	25860580	index	T	0.4858	-0.0287	0.0412	whradjbmi	G	0.2143	-0.0242	0.0195	G	Heel_bone_mineral_density.Heel_bone_mineral_density
rs7798002	7	25860580	index	T	0.4858	-0.0287	0.0412	whradjbmi	T	4.234e-47	0.0319	0.0021	G	Heel_bone_mineral_density.Heel_bone_mineral_density
rs2391168	7	25862790	indexANDsecondary	A	0.6716	-0.0168	0.0397	whr	A	1.382e-31	0.026	0.0021	C	NA
rs11971098	7	26699061	index	G	0.07448	-0.0623	0.0349	bmi	G	8.078e-11	0.0196	0.003	G	Body_mass_index
rs75584603	7	27264718	indexANDsecondary	C	0.3288	-0.1242	0.1272	whradjbmi	C	3.331e-13	0.0532	0.0073	G	Waist_circumference_adjusted_for_body_mass_index
rs1635853	7	28189549	index	T	0.002263	0.1067	0.0349	bmi	T	2.991e-09	-0.0097	0.0016	G	Body_mass_index.Waist-to-hip_ratio_adjusted_for_BMI.Waist-to-hip_ratio_adjusted_for_BMI
rs1635853	7	28189549	index	T	0.002263	0.1067	0.0349	whradjbmi	T	6.36e-20	0.0159	0.0017	G	Body_mass_index.Waist-to-hip_ratio_adjusted_for_BMI.Waist-to-hip_ratio_adjusted_for_BMI
rs215614	7	32347335	index	G	0.2392	-0.0293	0.0249	bmi	G	2.77e-16	0.0144	0.0018	G	Body_mass_index.Smoking_behavior
rs6962280	7	44788657	index	A	0.1406	-0.0832	0.0564	bmi	A	3.37e-13	-0.014	0.0019	G	Body_mass_index
rs3110697	7	45955029	index	A	0.658	0.0139	0.0314	whradjbmi	A	1.08e-11	0.0123	0.0018	G	Waist-to-hip_ratio_adjusted_for_BMI.Waist-hip_ratio
rs10499694	7	50614173	index	A	0.2826	-0.0218	0.0203	bmi	A	1.285e-15	0.013	0.0016	G	Body_mass_index
rs2529411	7	50738482	index	G	0.5952	-0.0124	0.0233	whradjbmi	G	2.832e-09	0.0114	0.0019	G	Waist-hip_ratio.Waist-to-hip_ratio_adjusted_for_BMI
rs2715135	7	50750128	index	T	0.1089	-0.0441	0.0275	whr	T	4.092e-09	0.0109	0.0018	G	Waist-hip_ratio
rs7784465	7	6418275	index	C	0.5051	0.0224	0.0337	bmi	C	2.118e-09	0.0151	0.0025	C	Body_mass_index
rs7797307	7	68686127	index	C	0.5996	-0.0532	0.1013	whr	C	7.072e-10	-0.0245	0.004	G	NA
rs1035010	7	69598328	index	T	0.9916	-0.0002	0.019	bmi	T	2.014e-12	0.0139	0.002	C	Body_mass_index
rs4718966	7	70040558	indexANDsecondary	T	0.5047	0.0147	0.022	bmi	T	1.694e-11	0.0116	0.0017	C	NA
rs6964833	7	74101909	indexANDsecondary	C	0.9011	0.0031	0.0249	bmi	C	7.448e-15	0.0162	0.0019	C	Menarche_(age_at_onset)
rs740157	7	77055885	index	A	0.3068	-0.0315	0.0308	bmi	A	4.758e-13	0.0118	0.0016	G	Body_mass_index
rs11764879	7	77333267	index	A	0.1379	-0.0881	0.0594	whr	A	3.926e-10	-0.0117	0.0019	G	Waist-hip_ratio
rs7795371	7	77362504	index	G	0.2656	-0.029	0.0261	whradjbmi	G	2.886e-18	-0.0172	0.0018	G	Waist-to-hip_ratio_adjusted_for_BMI
rs6970595	7	77426482	index	C	0.5173	-0.0133	0.0205	bmi	C	4.305e-09	0.0101	0.0017	C	Body_mass_index
rs1852006	7	77829768	index	A	0.9088	-0.007	0.0613	bmi	A	6.709e-15	-0.0153	0.0018	G	Body_mass_index
rs1030015	7	78139581	index	G	0.3465	-0.0206	0.0219	bmi	G	1.164e-10	-0.0109	0.0017	G	Smoking_initiation_(ever_regular_vs_never_regular).Body_mass_index.Smoking_initiation_(ever_regular_vs_never_regular)_(MTAG)
rs13234914	7	84577411	index	G	0.8481	0.0047	0.0245	whradjbmi	G	1.282e-11	0.0128	0.0019	G	Waist-to-hip_ratio_adjusted_for_BMI
rs7777084	7	93089243	index	A	0.004367	-0.0782	0.0274	bmi	A	1.576e-14	0.0131	0.0017	G	Body_mass_index
rs2299253	7	93110055	index	T	0.15	0.0313	0.0217	whradjbmi	T	1.669e-11	0.0115	0.0017	C	NA
rs11761528	7	99118801	index	T	0.2706	0.0403	0.0366	bmi	T	6.08e-14	-0.0227	0.003	C	Body_mass_index.Dehydroepiandrosterone_sulphate_levels
rs3134358	8	101958433	index	G	0.1224	-0.0552	0.0357	bmi	G	3.846e-12	-0.0122	0.0018	G	Body_mass_index
rs1383592	8	106430676	index	A	0.06357	-0.0489	0.0263	bmi	A	4.92e-09	0.0122	0.0021	G	Body_mass_index
rs3808434	8	116559435	indexANDsecondary	A	0.3638	0.0324	0.0356	bmi	A	1.905e-12	0.0115	0.0016	G	NA
rs3808477	8	116670347	index	T	0.7413	0.008	0.0241	bmi	T	8.726e-19	-0.0182	0.0019	C	Body_mass_index.Triglyceride_levels
rs72673947	8	118884379	index	G	0.9243	0.0049	0.0514	bmi	G	4.106e-13	0.0223	0.0031	G	Body_mass_index
rs7003062	8	121358527	index	C	0.5865	0.0191	0.0351	whradjbmi	C	2.055e-11	0.0124	0.0018	C	NA
rs4474021	8	12632903	index	T	0.5896	0.0141	0.0261	whradjbmi	T	2.437e-10	0.0118	0.0019	G	Apolipoprotein_A1_levels.Waist-to-hip_ratio_adjusted_for_BMI
rs2954021	8	126482077	index	G	0.9881	0.0005	0.0335	bmi	G	2.408e-10	0.0107	0.0017	G	Medication_use_(HMG_CoA_reductase_inhibitors).Urinary_albumin-to-creatinine_ratio.Triglyceride_levels_x_alcohol_consumption_(regular_vs_non-regular_drinkers)_interaction_(2df).Gamma_glutamyl_transferase_levels.Total_cholesterol_levels.Low_density_lipoprotein_cholesterol_levels.Triglycerides.HDL_cholesterol_levels.Triglyceride_levels_x_alcohol_consumption_(drinkers_vs_non-drinkers)_interaction_(2d…
rs10808546	8	126495818	index	T	0.7398	0.0074	0.0222	whradjbmi	T	1.981e-17	-0.0159	0.0017	C	Triglycerides.High_density_lipoprotein_cholesterol_levels.Total_cholesterol_levels.Low_density_lipoprotein_cholesterol_levels.Triglyceride_levels.Waist-to-hip_ratio_adjusted_for_BMI.Waist-hip_ratio.HDL_cholesterol_levels
rs11997238	8	132871608	index	G	0.7927	-0.0116	0.044	bmi	G	5.529e-10	0.0188	0.003	G	Body_mass_index
rs10100533	8	135706219	index	G	0.09599	0.0353	0.0212	whradjbmi	G	8.43e-15	-0.0143	0.0018	G	NA
rs16906845	8	138215228	index	A	0.5287	-0.0741	0.1176	bmi	A	1.322e-11	-0.0244	0.0036	G	Body_mass_index
rs4123853	8	14091025	index	T	0.8913	-0.0029	0.0213	bmi	T	1.057e-15	0.014	0.0017	C	Body_mass_index
rs10099330	8	143383694	index	G	0.5259	0.029	0.0457	bmi	G	3.218e-12	0.0119	0.0017	G	Body_mass_index
rs354508	8	15535226	index	T	0.8964	-0.004	0.0308	bmi	T	2.689e-10	-0.0146	0.0023	C	Body_mass_index
rs15285	8	19824667	index	T	0.6963	0.0135	0.0346	whr	T	1.619e-09	-0.0117	0.0019	C	Serum_metabolite_levels_(CMS).HDL_cholesterol_levels_x_long_total_sleep_time_interaction_(2df_test).Waist-to-hip_ratio_adjusted_for_BMI.Medication_use_(HMG_CoA_reductase_inhibitors).Triglycerides-Blood_Pressure_(TG-BP).Triglycerides.Parental_longevity_(father's_age_at_death_or_father's_attained_age).HDL_cholesterol.Waist-hip_ratio.Hyperlipoproteinemia._type_I.Serum_metabolite_levels.Coronary_arte…
rs10101364	8	20634888	index	C	0.1459	-0.0476	0.0327	bmi	C	5.607e-11	-0.012	0.0018	C	Body_mass_index
rs11781222	8	23389571	index	C	0.03018	-0.1658	0.0765	bmi	C	3.245e-12	-0.0167	0.0024	C	Body_mass_index
rs9644033	8	23610639	index	T	0.3759	-0.0316	0.0357	whr	T	2.101e-16	-0.0188	0.0021	T	Waist-to-hip_ratio_adjusted_for_BMI.Waist-hip_ratio.Waist_circumference_adjusted_for_body_mass_index.
rs9644033	8	23610639	index	T	0.3759	-0.0316	0.0357	whradjbmi	T	3.404e-23	-0.0222	0.0021	T	Waist_circumference_adjusted_for_body_mass_index.Waist-hip_ratio.Waist-to-hip_ratio_adjusted_for_BMI.Waist-to-hip_ratio_adjusted_for_BMI
rs11786566	8	23884506	index	G	0.4263	-0.0319	0.0401	whradjbmi	G	2.77e-09	0.0109	0.0018	G	NA
rs2012485	8	25374910	index	T	0.3614	0.0775	0.0849	whradjbmi	T	2.67e-11	-0.0293	0.0044	C	Systolic_blood_pressure_x_quantitative_lifestyle_risk_score_interaction_(1df_test).Major_depressive_disorder.Systolic_blood_pressure_x_quantitative_lifestyle_risk_score_interaction_(2df_test)
rs76833264	8	25428178	indexANDsecondary	C	0.6401	0.0443	0.0948	whr	C	3.94e-08	-0.027	0.0049	G	Waist-to-hip_ratio_adjusted_for_BMI
rs7823561	8	25641764	index	C	0.7931	0.0135	0.0515	whr	C	3.258e-14	-0.0159	0.0019	C	Waist_circumference_adjusted_for_body_mass_index.Waist-to-hip_ratio_adjusted_for_BMI.Waist-hip_ratio
rs7823561	8	25641764	index	C	0.7931	0.0135	0.0515	whradjbmi	C	2.612e-13	-0.0139	0.0019	C	Waist_circumference_adjusted_for_body_mass_index.Waist-hip_ratio.Waist-to-hip_ratio_adjusted_for_BMI
rs2081493	8	25651528	index	C	0.6771	0.01	0.0239	bmi	C	1.303e-09	0.0112	0.0018	G	Body_mass_index
rs6985478	8	25780152	index	G	0.4296	0.0295	0.0373	whradjbmi	G	5.963e-14	-0.0148	0.002	G	Waist-to-hip_ratio_adjusted_for_BMI
rs1485741	8	25919020	indexANDsecondary	T	0.3341	0.054	0.0559	whr	T	8.224e-11	0.0175	0.0027	C	Waist-to-hip_ratio_adjusted_for_BMI
rs1982441	8	28021769	index	T	0.5944	0.0232	0.0436	bmi	T	2.169e-11	0.017	0.0025	G	Body_mass_index
rs6996603	8	28117924	indexANDsecondary	T	0.5249	-0.02	0.0315	bmi	T	3.219e-10	0.0109	0.0017	C	NA
rs2725371	8	30854033	index	A	0.7868	0.009	0.0331	whr	A	9.9e-16	0.0172	0.0021	G	Cognitive_performance_(MTAG).Highest_math_class_taken_(MTAG).Waist-hip_ratio.Body_mass_index.Educational_attainment_(years_of_education).Self-reported_math_ability_(MTAG).Type_2_diabetes
rs7826312	8	32400115	index	T	0.1911	-0.0458	0.0351	bmi	T	3.231e-11	-0.0109	0.0016	C	Height.Body_mass_index
rs4739570	8	34324581	index	G	0.5751	0.0255	0.0454	bmi	G	1.049e-09	-0.0107	0.0018	G	Body_mass_index
rs1658820	8	4288577	index	T	0.8257	-0.0108	0.0488	bmi	T	3.766e-11	0.0132	0.002	G	Body_mass_index
rs62506196	8	60264465	index	C	0.0726	-0.1025	0.0571	whr	C	2.696e-09	0.0159	0.0027	C	Waist-hip_ratio
rs13264909	8	64702385	index	T	0.5482	-0.0251	0.0418	bmi	T	4.409e-10	-0.012	0.0019	T	Body_mass_index
rs10092723	8	67194710	index	A	0.6669	0.0127	0.0296	bmi	A	1.168e-11	-0.0133	0.002	C	Body_mass_index
rs13255070	8	68203608	index	G	0.3875	-0.0206	0.0239	whr	G	5.072e-10	0.0136	0.0022	G	Waist-hip_ratio
rs1481801	8	71989719	index	A	0.4978	0.0243	0.0358	whradjbmi	A	2.547e-10	0.0116	0.0018	C	Waist-hip_ratio
rs28446899	8	72396213	index	T	0.5038	0.0412	0.0617	whr	T	7.917e-20	0.0362	0.0037	C	Waist-hip_ratio
rs10100423	8	72407115	index	T	0.7324	0.0206	0.0602	whradjbmi	T	5.909e-31	0.0418	0.0034	T	NA
rs62508530	8	72491404	indexANDsecondary	T	0.4059	0.0865	0.1041	whradjbmi	T	1.166e-09	0.0359	0.0059	T	NA
rs1431659	8	73439070	index	A	0.8217	-0.0051	0.0227	bmi	A	2.327e-20	0.0191	0.0019	G	Waist-hip_ratio.Body_mass_index.HDL_cholesterol_levels.HDL_cholesterol_levels
rs1431659	8	73439070	index	A	0.8217	-0.0051	0.0227	whr	A	1.121e-12	0.0143	0.002	G	Waist-hip_ratio.HDL_cholesterol_levels.HDL_cholesterol_levels.Body_mass_index.Body_mass_index
rs2170382	8	74689288	index	T	0.9521	-0.0051	0.0851	bmi	T	4.262e-11	0.0177	0.0027	C	Body_mass_index
rs17369710	8	75995382	index	C	0.6653	0.0108	0.0251	whradjbmi	C	4.594e-09	0.0116	0.002	C	NA
rs17405819	8	76806584	index	C	0.5196	-0.0154	0.0239	bmi	C	6.04e-33	-0.0211	0.0018	C	Body_mass_index_in_physically_inactive_individuals.Body_mass_index_(joint_analysis_main_effects_and_physical_activity_interaction).Body_mass_index_in_physically_active_individuals.Body_mass_index_(joint_analysis_main_effects_and_smoking_interaction).BMI_in_non-smokers.BMI_(adjusted_for_smoking_behaviour).Body_mass_index
rs1594447	8	77227907	indexANDsecondary	A	0.9946	-0.0002	0.0296	bmi	A	1.511e-27	-0.0187	0.0016	G	NA
rs16907751	8	81375457	index	T	0.6695	-0.0371	0.0869	bmi	T	1.626e-11	-0.0194	0.0029	C	Body_mass_index
rs7827182	8	8380471	index	C	0.007329	0.0688	0.0256	whradjbmi	C	3.921e-16	-0.0166	0.0019	G	NA
rs1252225	8	85515109	indexANDsecondary	G	0.2233	-0.0421	0.0345	bmi	G	1.162e-11	-0.0136	0.002	G	NA
rs12546331	8	87505968	index	C	0.8647	0.0063	0.0369	bmi	C	2.091e-10	-0.0108	0.0017	C	Body_mass_index
rs821100	8	89448877	index	G	0.8545	0.0091	0.0494	whradjbmi	G	3.989e-13	0.0161	0.0022	G	Waist-to-hip_ratio_adjusted_for_BMI
rs1601817	8	89462321	index	A	0.8881	-0.0061	0.0435	bmi	A	2.384e-09	-0.011	0.0018	C	Body_mass_index
rs12680842	8	95582606	index	G	0.5337	0.0226	0.0364	bmi	G	3.411e-16	-0.0142	0.0017	G	Body_mass_index
rs12551906	9	102119090	index	A	0.9819	-0.0013	0.0573	bmi	A	7.724e-11	-0.0117	0.0018	G	Body_mass_index.Callous-unemotional_behaviour
rs9919066	9	107726821	indexANDsecondary	T	0.8189	0.0122	0.0534	whr	T	3.607e-08	0.0179	0.0033	C	NA
rs5020792	9	107736706	indexANDsecondary	A	0.3539	-0.0335	0.0361	whr	A	1.755e-07	0.013	0.0025	C	Waist_circumference_adjusted_for_body_mass_index
rs10991555	9	107880034	indexANDsecondary	T	0.06048	0.162	0.0863	whradjbmi	T	9.697e-24	-0.0511	0.0048	C	NA
rs9792666	9	107887738	indexANDsecondary	G	0.03043	0.1619	0.0748	whr	G	3.571e-15	-0.0397	0.0046	G	Waist-hip_ratio.Waist-to-hip_ratio_adjusted_for_BMI
rs7024334	9	109072075	index	T	0.1469	-0.053	0.0365	bmi	T	4.708e-12	0.0135	0.002	G	Body_mass_index
rs6477694	9	111932342	index	C	0.8904	0.0052	0.0376	bmi	C	6.572e-14	0.0126	0.0017	C	Body_mass_index
rs7020604	9	112583554	index	G	0.6756	0.0333	0.0797	whradjbmi	G	7.039e-10	-0.0129	0.0021	G	Waist-hip_ratio.Waist-to-hip_ratio_adjusted_for_BMI
rs12336441	9	11619764	index	T	0.07633	-0.095	0.0536	bmi	T	4.68e-13	-0.0126	0.0017	T	Body_mass_index
rs1928295	9	120378483	index	C	0.07383	-0.0362	0.0203	bmi	C	2.225e-16	-0.0134	0.0016	C	BMI_in_non-smokers.Body_mass_index_(joint_analysis_main_effects_and_smoking_interaction).Body_mass_index_in_physically_active_individuals.Body_mass_index_(joint_analysis_main_effects_and_physical_activity_interaction).BMI_(adjusted_for_smoking_behaviour).Body_mass_index
rs1877875	9	120664469	index	T	0.3552	0.0216	0.0233	bmi	T	2.505e-10	-0.0109	0.0017	C	Body_mass_index
rs10984756	9	122651784	index	G	0.05371	-0.0783	0.0406	bmi	G	4.374e-10	0.0176	0.0028	G	Body_mass_index
rs944340	9	127060431	index	T	0.9015	-0.0029	0.0235	bmi	T	5.662e-11	0.0112	0.0017	C	Body_mass_index
rs867560	9	129465233	index	G	0.4781	-0.0233	0.0328	bmi	G	1.239e-15	0.0136	0.0017	G	Body_mass_index
rs4489410	9	131591649	index	C	0.664	0.0111	0.0256	whradjbmi	C	4.581e-09	0.012	0.002	C	NA
rs7025089	9	134881443	index	C	0.4241	0.0182	0.0228	whr	C	4.288e-10	0.0118	0.0019	C	Waist-hip_ratio
rs13298062	9	13941513	index	G	0.1678	-0.0493	0.0357	bmi	G	1.636e-09	-0.0131	0.0022	G	Body_mass_index
rs4740619	9	15634326	index	C	0.2782	-0.0278	0.0256	bmi	C	3.147e-28	-0.0189	0.0016	C	Body_mass_index
rs6474945	9	15670492	index	T	0.2879	-0.0232	0.0218	whr	T	2.669e-09	-0.0101	0.0017	G	Waist-hip_ratio
rs10963067	9	17367946	index	A	0.002284	0.1215	0.0398	whradjbmi	A	5.859e-11	-0.0209	0.0032	C	Waist-hip_ratio.Waist_circumference_adjusted_for_body_mass_index.Waist-to-hip_ratio_adjusted_for_BMI
rs3922980	9	27803737	index	T	0.8036	-0.0147	0.0591	bmi	T	8.038e-14	-0.0127	0.0017	G	Body_mass_index
rs2183824	9	28412078	index	T	0.1891	0.0315	0.024	bmi	T	2.285e-38	0.0234	0.0017	C	Body_mass_index
rs2183825	9	28412375	index	C	0.1416	0.0352	0.0239	whr	C	4.425e-15	0.0141	0.0018	C	Waist-hip_ratio.Body_mass_index
rs13299788	9	28941459	index	G	0.7682	-0.0082	0.0279	bmi	G	3.002e-10	-0.0148	0.0023	G	Body_mass_index
rs17720922	9	31030917	index	T	0.8396	-0.0068	0.0337	bmi	T	4.176e-09	0.0128	0.0022	C	Body_mass_index
rs10971721	9	33827694	index	T	0.9188	-0.0036	0.0354	bmi	T	3.187e-13	-0.0201	0.0028	C	Body_mass_index
rs6476617	9	37200103	index	A	0.9537	0.0012	0.0207	bmi	A	1.525e-14	-0.0149	0.0017	G	Body_mass_index
rs2134858	9	73837155	index	C	0.5566	0.0119	0.0203	bmi	C	5.869e-12	0.0117	0.0017	C	Body_mass_index
rs16907277	9	93972658	index	G	0.5928	0.0188	0.0352	whradjbmi	G	9.082e-15	0.0228	0.0029	G	Waist-to-hip_ratio_adjusted_for_BMI
rs12686771	9	95472584	index	T	0.08751	0.0599	0.035	whradjbmi	T	6.84e-20	0.0219	0.0024	C	Waist-hip_ratio.Waist-to-hip_ratio_adjusted_for_BMI
rs10761247	9	96403367	index	G	0.9347	0.0019	0.0232	bmi	G	4.525e-11	0.0113	0.0017	G	Body_mass_index
rs2398893	9	96758342	index	G	0.7736	-0.008	0.0279	whr	G	9.007e-14	-0.0157	0.0019	G	Waist-to-hip_ratio_adjusted_for_BMI.Waist-hip_ratio.Waist-to-hip_ratio_adjusted_for_body_mass_index.Waist-to-hip_ratio_adjusted_for_body_mass_index
rs2398893	9	96758342	index	G	0.7736	-0.008	0.0279	whradjbmi	G	6.75e-16	-0.0153	0.0019	G	Waist-hip_ratio.Waist-to-hip_ratio_adjusted_for_body_mass_index.Waist-to-hip_ratio_adjusted_for_BMI.Waist-to-hip_ratio_adjusted_for_BMI
rs7854560	9	98382950	index	T	0.2154	0.0459	0.0371	whradjbmi	T	5.854e-10	0.0116	0.0019	C	NA
	SNP: single nucleotide polymorphism rs#ID
	CHR: chromosome
	BP: base pair position in the GRCh37 build
	index/secondary: index or secondary signal status for the SNP in the exposure
	effect_allele.outcome: effect allele in the outcome GWAS
	pval.outcome: p-value in the oucome GWAS
	beta.outcome: beta for the effect allele in the outcome GWAS
	se.outcome: standard error for the beta of the effect allele in the outcome GWAS
	Exposure: associated exposure
	effect_allele.exposure: effect allele in the exposure GWAS
	pval.exposure: p-value in the exposure GWAS
	beta.exposure: beta for the effect allele in the exposure GWAS
	se.exposure: standard error for the beta of the effect allele in the exposure GWAS
	Other_allele: non-effect allele
	Trait: traits associated with the SNP

## Sheet: Table_S8
Table S8. Association between genetically-predicted obesity-related traits and risk of SSc. Analysis including index and secondary signals for the obesity-related traits and excluding the HLA region and known obesity-related confounder SNPs. SSc stratifications comprise sex (females and males), clinical subtypes (lcSSc and dcSSc) and serological subsets (ACA+ and ATA+).
		Index and secondary SNPs (P < 5 x10-9)
		MR approach	nSNPs	OR (95% CI)	P	P adj	P for heterogeneity or pleiotropy
Females
	BMI	MR-Egger	203	0.623(0.29-1.337)	0.226	0.252	0.198
		Random-effect_IVW		1.002(0.78-1.288)	0.987	0.987	0.084
		MR-PRESSO		1.002(0.78-1.288)	0.987	NA	NA
	WHR	MR-Egger	202	0.51(0.252-1.032)	0.063	0.188	0.28
		Random-effect_IVW		0.729(0.55-0.966)	0.028	0.082	0.001
		MR-PRESSO		0.729(0.55-0.966)	0.029	NA	NA
	WHRadjBMI	MR-Egger	152	0.706(0.39-1.278)	0.252	0.252	0.354
		Random-effect_IVW		0.769(0.579-1.021)	0.07	0.104	0.013
		MR-PRESSO		0.83(0.644-1.07)	0.153	NA	NA
Males
	BMI	MR-Egger	166	1.189(0.353-4.006)	0.78	0.862	0.86
		Random-effect_IVW		1.075(0.661-1.75)	0.771	0.987	0.058
		MR-PRESSO		1.075(0.661-1.75)	0.771	NA	NA
	WHR	MR-Egger	60	4.642(0.157-136.995)	0.378	0.862	0.353
		Random-effect_IVW		1.01(0.326-3.124)	0.987	0.987	0.878
		MR-PRESSO		1.01(0.37-2.756)	0.985	NA	NA
	WHRadjBMI	Random-effect_IVW	56	1.701(0.549-5.275)	0.357	0.987	0.564
		MR-Egger		1.205(0.149-9.743)	0.862	0.862	0.702
		MR-PRESSO		1.701(0.567-5.103)	0.347	NA	NA
lcSSc
	BMI	MR-Egger	534	1.135(0.642-2.005)	0.663	0.663	0.441
		Random-effect_IVW		0.921(0.75-1.13)	0.43	0.43	0.027
		MR-PRESSO		0.921(0.75-1.13)	0.43	NA	NA
	WHR	MR-Egger	248	0.243(0.074-0.794)	0.02	0.03	0.039
		Random-effect_IVW		0.772(0.552-1.08)	0.131	0.197	0.013
		MR-PRESSO		0.829(0.601-1.144)	0.255	NA	NA
	WHRadjBMI	MR-Egger	263	0.362(0.161-0.816)	0.015	0.03	0.052
		Random-effect_IVW		0.71(0.536-0.941)	0.017	0.052	0.149
		MR-PRESSO		0.751(0.574-0.985)	0.039	NA	N
dcSSc
	BMI	MR-Egger	534	0.705(0.325-1.527)	0.375	0.41	0.417
		Random-effect_IVW		0.951(0.721-1.254)	0.719	0.719	0.038
		MR-PRESSO		0.951(0.721-1.254)	0.72	NA	NA
	WHR	MR-Egger	248	0.21(0.042-1.038)	0.057	0.17	0.049
		Random-effect_IVW		0.808(0.516-1.267)	0.353	0.53	0.025
		MR-PRESSO		0.807(0.523-1.245)	0.333	NA	NA
	WHRadjBMI	MR-Egger	263	0.62(0.199-1.932)	0.41	0.41	0.631
		Random-effect_IVW		0.76(0.513-1.126)	0.171	0.513	0.008
		MR-PRESSO		0.806(0.548-1.185)	0.273	NA	NA
ACA+
	BMI	MR-Egger	532	1.266(0.625-2.564)	0.512	0.512	0.447
		Random-effect_IVW		0.98(0.761-1.263)	0.878	0.916	0.092
		MR-PRESSO		0.98(0.761-1.263)	0.878	NA	NA
	WHR	MR-Egger	248	0.377(0.089-1.603)	0.188	0.282	0.214
		Random-effect_IVW		1.022(0.679-1.539)	0.916	0.916	0.116
		MR-PRESSO		1.171(0.797-1.721)	0.423	NA	NA
	WHRadjBMI	MR-Egger	263	0.405(0.147-1.117)	0.082	0.246	0.118
		Random-effect_IVW		0.792(0.557-1.125)	0.192	0.577	0.163
		MR-PRESSO		0.848(0.605-1.189)	0.339	NA	NA
ATA+
	BMI	MR-Egger	77	0.897(0.159-5.07)	0.902	0.902	0.652
		Random-effect_IVW		0.625(0.294-1.33)	0.223	0.334	0.606
		MR-PRESSO		0.625(0.301-1.299)	0.212	NA	NA
	WHR	MR-Egger	38	0.41(0.006-30.238)	0.687	0.902	0.796
		Random-effect_IVW		0.71(0.204-2.462)	0.589	0.589	0.14
		MR-PRESSO		0.71(0.204-2.462)	0.592	NA	NA
	WHRadjBMI	MR-Egger	44	1.415(0.118-16.997)	0.786	0.902	0.337
		Random-effect_IVW		0.45(0.18-1.13)	0.089	0.268	0.552
		MR-PRESSO		0.45(0.183-1.107)	0.089	NA	NA
		Index SNPs (P < 5 x10-9 )
		MR approach	nSNPs	OR (95% CI)	P	P adj	P for heterogeneity or pleiotropy
Females
	BMI	MR-Egger	180	0.727(0.254-2.083)	0.553	0.553	0.51
		Random-effect_IVW		1.022(0.766-1.363)	0.884	0.884	0.057
		MR-PRESSO		1.022(0.766-1.363)	0.884	NA	NA
	WHR	MR-Egger	188	0.43(0.203-0.91)	0.029	0.078	0.173
		Random-effect_IVW		0.695(0.515-0.937)	0.017	0.027	0.001
		MR-PRESSO		0.695(0.515-0.937)	0.018	NA	NA
	WHRadjBMI	MR-Egger	137	0.488(0.238-0.999)	0.052	0.078	0.094
		Random-effect_IVW		0.677(0.491-0.935)	0.018	0.027	0.038
		MR-PRESSO		0.747(0.562-0.993)	0.047	NA	NA
Males
	BMI	MR-Egger	147	1.29(0.335-4.965)	0.712	0.712	0.741
		Random-effect_IVW		1.046(0.613-1.785)	0.868	0.948	0.051
		MR-PRESSO		1.046(0.613-1.785)	0.869	NA	NA
	WHR	MR-Egger	52	2.908(0.049-172.064)	0.61	0.712	0.606
		Random-effect_IVW		1.044(0.286-3.806)	0.948	0.948	0.845
		MR-PRESSO		1.044(0.331-3.292)	0.942	NA	NA
	WHRadjBMI	Random-effect_IVW	51	0.566(0.056-5.758)	0.632	0.712	0.34
		MR-Egger		1.506(0.457-4.962)	0.501	0.948	0.668
		MR-PRESSO		1.506(0.485-4.674)	0.482	NA	NA
lcSSc
	BMI	MR-Egger	484	1.381(0.636-2.997)	0.415	0.415	0.234
		Random-effect_IVW		0.881(0.698-1.111)	0.284	0.284	0.016
		MR-PRESSO		0.881(0.698-1.111)	0.285	NA	NA
	WHR	MR-Egger	222	0.258(0.065-1.02)	0.055	0.082	0.162
		Random-effect_IVW		0.787(0.542-1.142)	0.208	0.284	0.024
		MR-PRESSO		0.898(0.633-1.275)	0.548	NA	NA
	WHRadjBMI	MR-Egger	238	0.322(0.124-0.841)	0.022	0.065	0.058
		Random-effect_IVW		0.72(0.526-0.986)	0.04	0.121	0.165
		MR-PRESSO		0.772(0.572-1.042)	0.092	NA	NA
dcSSc
	BMI	MR-Egger	484	1.074(0.375-3.078)	0.895	0.895	0.882
		Random-effect_IVW		0.995(0.729-1.359)	0.975	0.975	0.047
		MR-PRESSO		0.995(0.729-1.359)	0.975	NA	NA
	WHR	MR-Egger	222	0.208(0.033-1.333)	0.099	0.269	0.084
		Random-effect_IVW		0.795(0.484-1.307)	0.366	0.549	0.025
		MR-PRESSO		0.793(0.492-1.279)	0.343	NA	NA
	WHRadjBMI	MR-Egger	238	0.391(0.1-1.533)	0.179	0.269	0.346
		Random-effect_IVW		0.695(0.446-1.083)	0.108	0.323	0.005
		MR-PRESSO		0.747(0.484-1.153)	0.189	NA	NA
ACA+
	BMI	MR-Egger	482	1.372(0.53-3.55)	0.514	0.514	0.377
		Random-effect_IVW		0.911(0.685-1.212)	0.523	0.704	0.104
		MR-PRESSO		0.911(0.685-1.212)	0.524	NA	NA
	WHR	MR-Egger	222	0.454(0.087-2.367)	0.35	0.514	0.287
		Random-effect_IVW		1.09(0.698-1.702)	0.704	0.704	0.077
		MR-PRESSO		1.21(0.79-1.853)	0.381	NA	NA
	WHRadjBMI	MR-Egger	238	0.384(0.114-1.291)	0.123	0.37	0.172
		Random-effect_IVW		0.795(0.536-1.178)	0.252	0.704	0.151
		MR-PRESSO		0.865(0.593-1.261)	0.452	NA	NA
ATA+
	BMI	MR-Egger	68	2.703(0.059-123.585)	0.612	0.934	0.433
		Random-effect_IVW		0.609(0.236-1.569)	0.304	0.456	0.498
		MR-PRESSO		0.609(0.238-1.558)	0.304	NA	NA
	WHR	MR-Egger	33	0.301(0.002-54.657)	0.654	0.934	0.697
		Random-effect_IVW		0.816(0.189-3.533)	0.786	0.786	0.08
		MR-PRESSO		0.816(0.189-3.533)	0.788	NA	NA
	WHRadjBMI	MR-Egger	40	1.128(0.066-19.226)	0.934	0.934	0.436
		Random-effect_IVW		0.389(0.142-1.064)	0.066	0.198	0.443
		MR-PRESSO		0.389(0.142-1.064)	0.074	NA	NA
